# Supplementary material for: 7,7-[Ethane-1,2-diylbis(oxy)]-2-[hydroxy(phenyl)methyl]bicyclo[3.3.1]nonan-3-one
Source: Acta Crystallogr Sect E Struct Rep Online. 2014 May 17;70(Pt 6):o665. doi: 10.1107/S1600536814009040 (PMC4051080; doi:10.1107/S1600536814009040)
Supplement: Supplementary file 1 [file e-70-0o665-sup1.cif]

##############################################################################
#                                                                            #
# This CIF contains the data in a paper accepted for publication in          #
# Acta Crystallographica Section E. It conforms to the requirements of       #
# Notes for Authors for Acta Crystallographica Section E, and has been       #
# peer reviewed under the auspices of the IUCr Commission on Journals.       #
#                                                                            #
# Full details of the Crystallographic Information File format               #
# are given in the paper "The Crystallographic Information File (CIF):       #
# a New Standard Archive File for Crystallography" by S. R. Hall, F. H.      #
# Allen and I. D. Brown [Acta Cryst. (1991), A47, 655-685].                  #
#                                                                            #
# The current version of the core CIF dictionary is obtainable from          #
# ftp://ftp.iucr.org/pub/cif_core.dic.                                       #
#                                                                            #
# Software is freely available for graphical display of the structure(s)     #
# in this CIF. For information consult the CIF software page                 #
# http://www.iucr.org/resources/cif/software.                                #
#                                                                            #
# This file may be used for bona fide research purposes within the           #
# scientific community so long as proper attribution is given to the journal # 
# article from which it was obtained.                                        #
#                                                                            #
##############################################################################
data_global
_audit_creation_method     'manual editing of form.cif'
_journal_data_validation_number     ?
_journal_date_recd_electronic     2014-02-28
_journal_date_accepted     2014-04-22
_journal_name_full     'Acta Crystallographica, Section E'
_journal_year     2014
_journal_volume     70
_journal_issue      6
_journal_page_first     o665
_journal_page_last     o665
_journal_paper_category     QO
_journal_paper_doi     10.1107/S1600536814009040
_journal_coeditor_code     IS5345
_publ_contact_author_name     'Zhen Lu Shen'
_publ_contact_author_address
;
College of Chemical Engineering and Materials Science
Zhejiang University of Technology
Hangzhou 310014
P. R. China
;
_publ_contact_author_email     'szlzgd@sina.com'
_publ_contact_author_fax     '++86-571-88320103'
_publ_contact_author_phone     '++86-571-88320103'
_publ_section_title
;
7,7-[Ethane-1,2-diylbis(oxy)]-2-[hydroxy(phenyl)methyl]bicyclo[3.3.1]nonan-3-one
;
loop_
    _publ_author_name
    _publ_author_address
    'Jian Li'
;
College of Chemical Engineering and Materials Science
Zhejiang University of Technology
Hangzhou 310014
People's Republic of China
;
    'Jia Qi Ma'
;
College of Chemical Engineering and Materials Science
Zhejiang University of Technology
Hangzhou 310014
People's Republic of China
;
    'Wei Min Mo'
;
College of Chemical Engineering and Materials Science
Zhejiang University of Technology
Hangzhou 310014
People's Republic of China
;
    'Zhen Lu Shen'
;
College of Chemical Engineering and Materials Science
Zhejiang University of Technology
Hangzhou 310014
People's Republic of China
;
_publ_section_synopsis     .
data_I
_audit_creation_method     SHELXL-97
_database_code_depnum_ccdc_archive     'CCDC 998726'
_chemical_name_systematic
;
7,7-[Ethane-1,2-diylbis(oxy)]-2-[hydroxy(phenyl)methyl]bicyclo[3.3.1]nonan-3-one
;
_chemical_name_common     ?
_chemical_formula_moiety     'C18 H22 O4'
_chemical_formula_sum     'C18 H22 O4'
_chemical_formula_iupac     'C18 H22 O4'
_chemical_formula_weight     302.36
_chemical_melting_point     ?
_space_group_crystal_system     orthorhombic
_space_group_name_H-M_alt     'P 21 21 21'
_space_group_name_Hall     'P 2ac 2ab'
loop_
    _symmetry_equiv_pos_as_xyz
    'x, y, z'
    '-x+1/2, -y, z+1/2'
    'x+1/2, -y+1/2, -z'
    '-x, y+1/2, -z+1/2'
_cell_length_a     9.1465(3)
_cell_length_b     10.0346(4)
_cell_length_c     16.6469(6)
_cell_angle_alpha     90.00
_cell_angle_beta     90.00
_cell_angle_gamma     90.00
_cell_volume     1527.88(10)
_cell_formula_units_Z     4
_cell_measurement_reflns_used     1165
_cell_measurement_theta_min     2.40
_cell_measurement_theta_max     24.41
_cell_measurement_temperature     293(2)
_exptl_crystal_description     prism
_exptl_crystal_colour     colorless
_exptl_crystal_size_max     0.35
_exptl_crystal_size_mid     0.30
_exptl_crystal_size_min     0.29
_exptl_crystal_density_diffrn     1.314
_exptl_crystal_density_meas     ?
_exptl_crystal_density_method     'not measured'
_exptl_crystal_F_000     648
_exptl_absorpt_coefficient_mu     0.092
_exptl_absorpt_correction_type     multi-scan
_exptl_absorpt_process_details     '(SADABS; Bruker, 2000)'
_exptl_absorpt_correction_T_min     0.9513
_exptl_absorpt_correction_T_max     0.9621
_exptl_special_details
;
IR (KBr) 3488, 2929,
2901, 2875, 1685, 1455, 1332, 1268, 1215, 1145, 1094, 1072, 1044, 1024, 948,
715 cm^-1. 1^NMR (CDCl3) 7.28--7.39 (m, 5H), 4.68--4.70(m, 1H), 3.92--3.95(m,
2H), 3.89 (d, J = 1.5 Hz, 1H), 3.80--3.87 (m, 2H), 2.59--2.63 (m, 2H),
2.51--2.55 (m, 2H), 1.96 (s, 1H), 1.80--1.83 (m, 3H), 1.64--1.67 (m, 1H),
1.52--1.57 (m, 2H) p.p.m.. ^13^CNMR (CDCl3) 213.2, 141.3, 128.6, 128.2, 127.1,
107.3, 74.6, 64.4, 63.4, 60.1, 45.1, 41.0, 40.1, 30.5, 29.2, 28.4 p.p.m..
;
_diffrn_ambient_temperature     293(2)
_diffrn_radiation_type     MoK\a
_diffrn_radiation_wavelength     0.71073
_diffrn_radiation_source     'fine-focus sealed tube'
_diffrn_radiation_monochromator     graphite
_diffrn_measurement_device_type     'Bruker SMART CCD area detector'
_diffrn_measurement_method     '\f and \w scans'
_diffrn_detector_area_resol_mean     ?
_diffrn_reflns_number     12383
_diffrn_reflns_av_R_equivalents     0.0262
_diffrn_reflns_av_sigmaI/netI     0.0157
_diffrn_reflns_theta_min     3.25
_diffrn_reflns_theta_max     25.99
_diffrn_reflns_theta_full     25.99
_diffrn_measured_fraction_theta_max     0.997
_diffrn_measured_fraction_theta_full     0.997
_diffrn_reflns_limit_h_min     -10
_diffrn_reflns_limit_h_max     11
_diffrn_reflns_limit_k_min     -12
_diffrn_reflns_limit_k_max     12
_diffrn_reflns_limit_l_min     -20
_diffrn_reflns_limit_l_max     20
_diffrn_standards_number     ?
_diffrn_standards_interval_count     ?
_diffrn_standards_interval_time     ?
_diffrn_standards_decay_%     ?
_refine_special_details
;
Refinement of <i>F</i>^2^ against ALL reflections. The weighted <i>R</i>-factor
<i>wR</i> and goodness of fit <i>S</i> are based on <i>F</i>^2^, conventional
<i>R</i>-factors <i>R</i> are based on <i>F</i>, with <i>F</i> set to zero for
negative <i>F</i>^2^. The threshold expression of <i>F</i>^2^ >
\s(<i>F</i>^2^) is used only for calculating <i>R</i>-factors(gt) <i>etc</i>.
and is not relevant to the choice of reflections for refinement.
<i>R</i>-factors based on <i>F</i>^2^ are statistically about twice as large
as those based on <i>F</i>, and <i>R</i>- factors based on ALL data will be
even larger.
;
_reflns_number_total     1734
_reflns_number_gt     1560
_reflns_threshold_expression     >2sigma(I)
_refine_ls_structure_factor_coef     Fsqd
_refine_ls_matrix_type     full
_refine_ls_R_factor_all     0.0440
_refine_ls_R_factor_gt     0.0386
_refine_ls_wR_factor_gt     0.0924
_refine_ls_wR_factor_ref     0.0960
_refine_ls_goodness_of_fit_ref     1.032
_refine_ls_restrained_S_all     1.032
_refine_ls_number_reflns     1734
_refine_ls_number_parameters     203
_refine_ls_number_restraints     0
_refine_ls_hydrogen_treatment     mixed
_refine_ls_weighting_scheme     calc
_refine_ls_weighting_details
         'calc w=1/[\s^2^(Fo^2^)+(0.0446P)^2^+0.4409P] where P=(Fo^2^+2Fc^2^)/3'
_atom_sites_solution_hydrogens     geom
_atom_sites_solution_primary     direct
_atom_sites_solution_secondary     difmap
_refine_ls_shift/su_max     0.000
_refine_ls_shift/su_mean     0.000
_refine_diff_density_max     0.203
_refine_diff_density_min     -0.169
_refine_ls_extinction_method     none
_refine_ls_extinction_coef     ?
loop_
    _atom_type_symbol
    _atom_type_description
    _atom_type_scat_dispersion_real
    _atom_type_scat_dispersion_imag
    _atom_type_scat_source
    'C' 'C' 0.0033 0.0000
                         'International Tables Vol C Tables 4.2.6.8 and 6.1.1.4'
    'H' 'H' 0.0000 0.0000
                         'International Tables Vol C Tables 4.2.6.8 and 6.1.1.4'
    'O' 'O' 0.0106 0.0000
                         'International Tables Vol C Tables 4.2.6.8 and 6.1.1.4'
_computing_data_collection     'SMART (Bruker, 2000)'
_computing_cell_refinement     'SAINT (Bruker, 2000)'
_computing_data_reduction     'SAINT (Bruker, 2000)'
_computing_structure_solution     'SHELXTL (Sheldrick, 2008)'
_computing_structure_refinement     'SHELXTL (Sheldrick, 2008)'
_computing_molecular_graphics     'SHELXTL (Sheldrick, 2008)'
_computing_publication_material     'SHELXTL (Sheldrick, 2008)'
loop_
    _atom_site_type_symbol
    _atom_site_label
    _atom_site_fract_x
    _atom_site_fract_y
    _atom_site_fract_z
    _atom_site_U_iso_or_equiv
    _atom_site_adp_type
    _atom_site_calc_flag
    _atom_site_refinement_flags
    _atom_site_occupancy
    _atom_site_symmetry_multiplicity
    _atom_site_disorder_assembly
    _atom_site_disorder_group
    O O1 0.6491(3) 0.0825(2) 0.69986(12) 0.0753(7) Uani d . 1 1 . .
    O O2 0.5859(3) -0.1011(2) 0.62676(11) 0.0652(6) Uani d . 1 1 . .
    O O3 0.4901(2) -0.27188(15) 0.47755(10) 0.0465(5) Uani d . 1 1 . .
    O O4 0.1336(2) -0.00830(19) 0.44707(11) 0.0497(5) Uani d . 1 1 . .
    C C1 0.6058(3) 0.0396(3) 0.62152(15) 0.0506(7) Uani d . 1 1 . .
    C C2 0.7289(3) 0.0663(3) 0.56347(16) 0.0496(7) Uani d . 1 1 . .
    H H2A 0.8089 0.0059 0.5752 0.060 Uiso calc R 1 1 . .
    H H2B 0.7640 0.1565 0.5717 0.060 Uiso calc R 1 1 . .
    C C3 0.6849(3) 0.0497(3) 0.47526(15) 0.0454(6) Uani d . 1 1 . .
    H H3 0.7658 0.0822 0.4420 0.054 Uiso calc R 1 1 . .
    C C4 0.5513(3) 0.1339(3) 0.45651(16) 0.0484(6) Uani d . 1 1 . .
    H H4A 0.5262 0.1253 0.4001 0.058 Uiso calc R 1 1 . .
    H H4B 0.5720 0.2269 0.4675 0.058 Uiso calc R 1 1 . .
    C C5 0.4239(3) 0.0869(2) 0.50846(16) 0.0428(6) Uani d . 1 1 . .
    H H5 0.3392 0.1433 0.4965 0.051 Uiso calc R 1 1 . .
    C C6 0.4659(3) 0.1088(3) 0.59727(17) 0.0550(7) Uani d . 1 1 . .
    H H6A 0.4764 0.2037 0.6069 0.066 Uiso calc R 1 1 . .
    H H6B 0.3869 0.0767 0.6310 0.066 Uiso calc R 1 1 . .
    C C7 0.6542(3) -0.0947(3) 0.45113(15) 0.0431(6) Uani d . 1 1 . .
    H H7A 0.6618 -0.1010 0.3931 0.052 Uiso calc R 1 1 . .
    H H7B 0.7305 -0.1503 0.4738 0.052 Uiso calc R 1 1 . .
    C C8 0.5093(3) -0.1518(2) 0.47572(13) 0.0351(5) Uani d . 1 1 . .
    C C9 0.3807(3) -0.0595(2) 0.49186(13) 0.0340(5) Uani d . 1 1 . .
    H H9 0.3354 -0.0919 0.5415 0.041 Uiso calc R 1 1 . .
    C C10 0.6360(6) -0.0235(4) 0.75276(19) 0.0986(15) Uani d . 1 1 . .
    H H10A 0.5687 -0.0013 0.7958 0.118 Uiso calc R 1 1 . .
    H H10B 0.7303 -0.0448 0.7762 0.118 Uiso calc R 1 1 . .
    C C11 0.5806(4) -0.1374(4) 0.70659(17) 0.0695(10) Uani d . 1 1 . .
    H H11A 0.6407 -0.2155 0.7160 0.083 Uiso calc R 1 1 . .
    H H11B 0.4809 -0.1578 0.7222 0.083 Uiso calc R 1 1 . .
    C C12 0.2635(2) -0.0783(2) 0.42468(14) 0.0361(5) Uani d . 1 1 . .
    H H12 0.2395 -0.1734 0.4220 0.043 Uiso calc R 1 1 . .
    C C13 0.3099(2) -0.0343(2) 0.34160(13) 0.0351(5) Uani d . 1 1 . .
    C C14 0.3927(3) -0.1185(3) 0.29428(14) 0.0445(6) Uani d . 1 1 . .
    H H14 0.4169 -0.2028 0.3133 0.053 Uiso calc R 1 1 . .
    C C15 0.4402(3) -0.0792(3) 0.21877(16) 0.0559(7) Uani d . 1 1 . .
    H H15 0.4965 -0.1369 0.1878 0.067 Uiso calc R 1 1 . .
    C C16 0.4044(3) 0.0444(3) 0.18965(17) 0.0598(8) Uani d . 1 1 . .
    H H16 0.4362 0.0709 0.1391 0.072 Uiso calc R 1 1 . .
    C C17 0.3212(3) 0.1284(3) 0.23589(17) 0.0541(7) Uani d . 1 1 . .
    H H17 0.2968 0.2123 0.2163 0.065 Uiso calc R 1 1 . .
    C C18 0.2731(3) 0.0903(3) 0.31126(15) 0.0437(6) Uani d . 1 1 . .
    H H18 0.2161 0.1481 0.3417 0.052 Uiso calc R 1 1 . .
    H H4 0.078(4) -0.061(4) 0.474(2) 0.085(12) Uiso d . 1 1 . .
loop_
    _atom_site_aniso_label
    _atom_site_aniso_U_11
    _atom_site_aniso_U_22
    _atom_site_aniso_U_33
    _atom_site_aniso_U_12
    _atom_site_aniso_U_13
    _atom_site_aniso_U_23
    O1 0.1027(18) 0.0848(16) 0.0384(10) -0.0320(15) -0.0114(11) -0.0115(11)
    O2 0.1016(17) 0.0530(12) 0.0411(10) -0.0264(12) -0.0194(11) 0.0094(9)
    O3 0.0556(11) 0.0299(9) 0.0539(10) 0.0049(8) -0.0135(9) -0.0010(8)
    O4 0.0375(9) 0.0539(12) 0.0576(11) 0.0058(9) 0.0073(9) 0.0130(9)
    C1 0.0665(18) 0.0489(15) 0.0363(12) -0.0176(14) -0.0052(12) -0.0066(11)
    C2 0.0489(15) 0.0500(15) 0.0500(14) -0.0117(13) -0.0108(12) -0.0009(12)
    C3 0.0436(13) 0.0515(15) 0.0411(12) -0.0118(12) 0.0011(11) 0.0048(12)
    C4 0.0596(15) 0.0357(13) 0.0499(14) -0.0120(12) -0.0102(12) 0.0089(11)
    C5 0.0437(13) 0.0309(12) 0.0538(14) 0.0018(11) -0.0048(11) -0.0021(11)
    C6 0.0579(17) 0.0506(16) 0.0564(16) -0.0087(14) 0.0072(13) -0.0189(13)
    C7 0.0390(13) 0.0511(15) 0.0391(12) 0.0030(12) -0.0009(10) -0.0044(11)
    C8 0.0421(12) 0.0352(12) 0.0281(10) 0.0014(10) -0.0074(10) 0.0013(9)
    C9 0.0390(12) 0.0311(11) 0.0320(10) -0.0010(10) 0.0005(9) 0.0025(9)
    C10 0.128(4) 0.126(4) 0.0412(16) -0.041(3) -0.009(2) 0.002(2)
    C11 0.082(2) 0.079(2) 0.0473(16) 0.022(2) 0.0053(16) 0.0114(16)
    C12 0.0329(12) 0.0333(12) 0.0422(12) -0.0030(10) -0.0008(10) 0.0050(10)
    C13 0.0329(12) 0.0359(12) 0.0365(11) -0.0049(10) -0.0065(9) 0.0017(10)
    C14 0.0470(14) 0.0447(14) 0.0420(12) 0.0035(12) -0.0029(11) -0.0007(11)
    C15 0.0582(17) 0.0692(19) 0.0403(14) 0.0010(16) 0.0036(12) -0.0045(14)
    C16 0.0600(18) 0.080(2) 0.0393(13) -0.0102(17) 0.0024(13) 0.0139(15)
    C17 0.0601(17) 0.0504(16) 0.0518(15) -0.0063(14) -0.0077(13) 0.0182(13)
    C18 0.0473(14) 0.0395(13) 0.0445(13) -0.0006(11) -0.0043(11) 0.0046(11)
_geom_special_details
;
All e.s.d.'s (except the e.s.d. in the dihedral angle between two l.s. planes)
are estimated using the full covariance matrix. The cell e.s.d.'s are taken
into account individually in the estimation of e.s.d.'s in distances, angles
and torsion angles; correlations between e.s.d.'s in cell parameters are only
used when they are defined by crystal symmetry. An approximate (isotropic)
treatment of cell e.s.d.'s is used for estimating e.s.d.'s involving l.s.
planes.
;
loop_
    _geom_bond_atom_site_label_1
    _geom_bond_atom_site_label_2
    _geom_bond_site_symmetry_2
    _geom_bond_distance
    _geom_bond_publ_flag
    O1 C10 . 1.386(4) ?
    O1 C1 . 1.429(3) ?
    O2 C11 . 1.379(3) ?
    O2 C1 . 1.425(3) ?
    O3 C8 . 1.218(3) ?
    O4 C12 . 1.430(3) ?
    O4 H4 . 0.86(4) ?
    C1 C2 . 1.508(4) ?
    C1 C6 . 1.511(4) ?
    C2 C3 . 1.532(4) ?
    C2 H2A . 0.9700 ?
    C2 H2B . 0.9700 ?
    C3 C4 . 1.518(4) ?
    C3 C7 . 1.529(4) ?
    C3 H3 . 0.9800 ?
    C4 C5 . 1.526(4) ?
    C4 H4A . 0.9700 ?
    C4 H4B . 0.9700 ?
    C5 C6 . 1.543(4) ?
    C5 C9 . 1.546(3) ?
    C5 H5 . 0.9800 ?
    C6 H6A . 0.9700 ?
    C6 H6B . 0.9700 ?
    C7 C8 . 1.500(3) ?
    C7 H7A . 0.9700 ?
    C7 H7B . 0.9700 ?
    C8 C9 . 1.521(3) ?
    C9 C12 . 1.561(3) ?
    C9 H9 . 0.9800 ?
    C10 C11 . 1.467(5) ?
    C10 H10A . 0.9700 ?
    C10 H10B . 0.9700 ?
    C11 H11A . 0.9700 ?
    C11 H11B . 0.9700 ?
    C12 C13 . 1.513(3) ?
    C12 H12 . 0.9800 ?
    C13 C14 . 1.381(3) ?
    C13 C18 . 1.390(3) ?
    C14 C15 . 1.387(4) ?
    C14 H14 . 0.9300 ?
    C15 C16 . 1.371(4) ?
    C15 H15 . 0.9300 ?
    C16 C17 . 1.372(4) ?
    C16 H16 . 0.9300 ?
    C17 C18 . 1.384(4) ?
    C17 H17 . 0.9300 ?
    C18 H18 . 0.9300 ?
loop_
    _geom_angle_atom_site_label_1
    _geom_angle_atom_site_label_2
    _geom_angle_atom_site_label_3
    _geom_angle_site_symmetry_1
    _geom_angle_site_symmetry_3
    _geom_angle
    _geom_angle_publ_flag
    C10 O1 C1 . . 108.9(2) ?
    C11 O2 C1 . . 109.0(2) ?
    C12 O4 H4 . . 109(2) ?
    O2 C1 O1 . . 106.1(2) ?
    O2 C1 C2 . . 108.1(2) ?
    O1 C1 C2 . . 108.9(2) ?
    O2 C1 C6 . . 111.3(2) ?
    O1 C1 C6 . . 109.9(2) ?
    C2 C1 C6 . . 112.3(2) ?
    C1 C2 C3 . . 113.5(2) ?
    C1 C2 H2A . . 108.9 ?
    C3 C2 H2A . . 108.9 ?
    C1 C2 H2B . . 108.9 ?
    C3 C2 H2B . . 108.9 ?
    H2A C2 H2B . . 107.7 ?
    C4 C3 C7 . . 109.0(2) ?
    C4 C3 C2 . . 110.3(2) ?
    C7 C3 C2 . . 113.8(2) ?
    C4 C3 H3 . . 107.8 ?
    C7 C3 H3 . . 107.8 ?
    C2 C3 H3 . . 107.8 ?
    C3 C4 C5 . . 109.0(2) ?
    C3 C4 H4A . . 109.9 ?
    C5 C4 H4A . . 109.9 ?
    C3 C4 H4B . . 109.9 ?
    C5 C4 H4B . . 109.9 ?
    H4A C4 H4B . . 108.3 ?
    C4 C5 C6 . . 108.0(2) ?
    C4 C5 C9 . . 112.8(2) ?
    C6 C5 C9 . . 111.7(2) ?
    C4 C5 H5 . . 108.1 ?
    C6 C5 H5 . . 108.1 ?
    C9 C5 H5 . . 108.1 ?
    C1 C6 C5 . . 113.7(2) ?
    C1 C6 H6A . . 108.8 ?
    C5 C6 H6A . . 108.8 ?
    C1 C6 H6B . . 108.8 ?
    C5 C6 H6B . . 108.8 ?
    H6A C6 H6B . . 107.7 ?
    C8 C7 C3 . . 116.9(2) ?
    C8 C7 H7A . . 108.1 ?
    C3 C7 H7A . . 108.1 ?
    C8 C7 H7B . . 108.1 ?
    C3 C7 H7B . . 108.1 ?
    H7A C7 H7B . . 107.3 ?
    O3 C8 C7 . . 120.8(2) ?
    O3 C8 C9 . . 119.1(2) ?
    C7 C8 C9 . . 119.91(19) ?
    C8 C9 C5 . . 114.35(19) ?
    C8 C9 C12 . . 109.31(18) ?
    C5 C9 C12 . . 114.77(18) ?
    C8 C9 H9 . . 105.9 ?
    C5 C9 H9 . . 105.9 ?
    C12 C9 H9 . . 105.9 ?
    O1 C10 C11 . . 107.1(3) ?
    O1 C10 H10A . . 110.3 ?
    C11 C10 H10A . . 110.3 ?
    O1 C10 H10B . . 110.3 ?
    C11 C10 H10B . . 110.3 ?
    H10A C10 H10B . . 108.5 ?
    O2 C11 C10 . . 106.7(3) ?
    O2 C11 H11A . . 110.4 ?
    C10 C11 H11A . . 110.4 ?
    O2 C11 H11B . . 110.4 ?
    C10 C11 H11B . . 110.4 ?
    H11A C11 H11B . . 108.6 ?
    O4 C12 C13 . . 109.15(19) ?
    O4 C12 C9 . . 108.93(19) ?
    C13 C12 C9 . . 115.27(18) ?
    O4 C12 H12 . . 107.7 ?
    C13 C12 H12 . . 107.7 ?
    C9 C12 H12 . . 107.7 ?
    C14 C13 C18 . . 118.4(2) ?
    C14 C13 C12 . . 119.8(2) ?
    C18 C13 C12 . . 121.8(2) ?
    C13 C14 C15 . . 121.0(3) ?
    C13 C14 H14 . . 119.5 ?
    C15 C14 H14 . . 119.5 ?
    C16 C15 C14 . . 120.1(3) ?
    C16 C15 H15 . . 119.9 ?
    C14 C15 H15 . . 119.9 ?
    C15 C16 C17 . . 119.4(3) ?
    C15 C16 H16 . . 120.3 ?
    C17 C16 H16 . . 120.3 ?
    C16 C17 C18 . . 121.0(3) ?
    C16 C17 H17 . . 119.5 ?
    C18 C17 H17 . . 119.5 ?
    C17 C18 C13 . . 120.1(3) ?
    C17 C18 H18 . . 119.9 ?
    C13 C18 H18 . . 119.9 ?
loop_
    _geom_torsion_atom_site_label_1
    _geom_torsion_atom_site_label_2
    _geom_torsion_atom_site_label_3
    _geom_torsion_atom_site_label_4
    _geom_torsion_site_symmetry_1
    _geom_torsion_site_symmetry_2
    _geom_torsion_site_symmetry_3
    _geom_torsion_site_symmetry_4
    _geom_torsion
    _geom_torsion_publ_flag
    C11 O2 C1 O1 . . . . 14.4(4) ?
    C11 O2 C1 C2 . . . . 131.1(3) ?
    C11 O2 C1 C6 . . . . -105.2(3) ?
    C10 O1 C1 O2 . . . . -8.1(4) ?
    C10 O1 C1 C2 . . . . -124.2(3) ?
    C10 O1 C1 C6 . . . . 112.4(3) ?
    O2 C1 C2 C3 . . . . 76.3(3) ?
    O1 C1 C2 C3 . . . . -168.8(2) ?
    C6 C1 C2 C3 . . . . -46.9(3) ?
    C1 C2 C3 C4 . . . . 53.7(3) ?
    C1 C2 C3 C7 . . . . -69.2(3) ?
    C7 C3 C4 C5 . . . . 64.1(3) ?
    C2 C3 C4 C5 . . . . -61.5(3) ?
    C3 C4 C5 C6 . . . . 62.2(3) ?
    C3 C4 C5 C9 . . . . -61.7(3) ?
    O2 C1 C6 C5 . . . . -72.3(3) ?
    O1 C1 C6 C5 . . . . 170.5(2) ?
    C2 C1 C6 C5 . . . . 49.1(3) ?
    C4 C5 C6 C1 . . . . -56.8(3) ?
    C9 C5 C6 C1 . . . . 67.8(3) ?
    C4 C3 C7 C8 . . . . -45.7(3) ?
    C2 C3 C7 C8 . . . . 77.9(3) ?
    C3 C7 C8 O3 . . . . -161.2(2) ?
    C3 C7 C8 C9 . . . . 24.0(3) ?
    O3 C8 C9 C5 . . . . 165.8(2) ?
    C7 C8 C9 C5 . . . . -19.3(3) ?
    O3 C8 C9 C12 . . . . -64.0(3) ?
    C7 C8 C9 C12 . . . . 110.9(2) ?
    C4 C5 C9 C8 . . . . 37.9(3) ?
    C6 C5 C9 C8 . . . . -83.9(3) ?
    C4 C5 C9 C12 . . . . -89.6(2) ?
    C6 C5 C9 C12 . . . . 148.6(2) ?
    C1 O1 C10 C11 . . . . -0.8(5) ?
    C1 O2 C11 C10 . . . . -14.8(4) ?
    O1 C10 C11 O2 . . . . 9.6(5) ?
    C8 C9 C12 O4 . . . . 170.56(19) ?
    C5 C9 C12 O4 . . . . -59.4(3) ?
    C8 C9 C12 C13 . . . . -66.4(2) ?
    C5 C9 C12 C13 . . . . 63.6(3) ?
    O4 C12 C13 C14 . . . . -154.8(2) ?
    C9 C12 C13 C14 . . . . 82.3(3) ?
    O4 C12 C13 C18 . . . . 26.0(3) ?
    C9 C12 C13 C18 . . . . -96.9(3) ?
    C18 C13 C14 C15 . . . . 1.1(4) ?
    C12 C13 C14 C15 . . . . -178.2(2) ?
    C13 C14 C15 C16 . . . . -0.5(4) ?
    C14 C15 C16 C17 . . . . 0.0(4) ?
    C15 C16 C17 C18 . . . . 0.0(4) ?
    C16 C17 C18 C13 . . . . 0.6(4) ?
    C14 C13 C18 C17 . . . . -1.1(4) ?
    C12 C13 C18 C17 . . . . 178.1(2) ?
loop_
    _geom_hbond_atom_site_label_D
    _geom_hbond_atom_site_label_H
    _geom_hbond_atom_site_label_A
    _geom_hbond_site_symmetry_A
    _geom_hbond_distance_DH
    _geom_hbond_distance_HA
    _geom_hbond_distance_DA
    _geom_hbond_angle_DHA
    _geom_hbond_publ_flag
    O4 H4 O3 3_446 0.86(4) 2.03(4) 2.857(3) 163(3) yes
    C16 H16 O3 4_655 0.93 2.59 3.473(4) 159 yes
_iucr_refine_instructions_details
;
TITL lijian02 in P212121 #19
CELL  0.71073   9.1465  10.0346  16.6469   90.000   90.000   90.000
ZERR     4.00   0.0003   0.0004   0.0006    0.000    0.000    0.000
LATT  -1
SYMM  1/2 - X, - Y, 1/2 + Z
SYMM  1/2 + X, 1/2 - Y, - Z
SYMM  - X, 1/2 + Y, 1/2 - Z
SFAC  C    H    O
UNIT  18   22   4
MERG   4
OMIT    -3.00  52.00
FMAP   2
PLAN    5
SIZE     0.29   0.30   0.35
ACTA
BOND   $H
CONF
L.S.  35
WGHT    0.044600    0.440900
FVAR       6.09309
O1    3    0.649052    0.082482    0.699864    11.00000    0.10268    0.08485 =
         0.03840   -0.01150   -0.01138   -0.03199
O2    3    0.585948   -0.101056    0.626764    11.00000    0.10162    0.05297 =
         0.04114    0.00938   -0.01938   -0.02637
O3    3    0.490098   -0.271879    0.477548    11.00000    0.05565    0.02989 =
         0.05394   -0.00103   -0.01352    0.00488
O4    3    0.133582   -0.008303    0.447068    11.00000    0.03749    0.05387 =
         0.05763    0.01301    0.00727    0.00578
C1    1    0.605763    0.039570    0.621521    11.00000    0.06648    0.04889 =
         0.03632   -0.00657   -0.00520   -0.01760
C2    1    0.728880    0.066300    0.563470    11.00000    0.04888    0.04995 =
         0.04999   -0.00089   -0.01078   -0.01171
AFIX  23
H2A   2    0.808917    0.005949    0.575216    11.00000   -1.20000
H2B   2    0.764010    0.156492    0.571652    11.00000   -1.20000
AFIX   0
C3    1    0.684909    0.049655    0.475257    11.00000    0.04357    0.05146 =
         0.04106    0.00485    0.00110   -0.01177
AFIX  13
H3    2    0.765836    0.082203    0.442036    11.00000   -1.20000
AFIX   0
C4    1    0.551321    0.133888    0.456515    11.00000    0.05962    0.03575 =
         0.04992    0.00894   -0.01016   -0.01201
AFIX  23
H4A   2    0.526206    0.125295    0.400141    11.00000   -1.20000
H4B   2    0.572046    0.226929    0.467477    11.00000   -1.20000
AFIX   0
C5    1    0.423897    0.086919    0.508462    11.00000    0.04367    0.03091 =
         0.05382   -0.00212   -0.00484    0.00185
AFIX  13
H5    2    0.339193    0.143312    0.496456    11.00000   -1.20000
AFIX   0
C6    1    0.465880    0.108806    0.597275    11.00000    0.05788    0.05060 =
         0.05641   -0.01885    0.00721   -0.00869
AFIX  23
H6A   2    0.476429    0.203655    0.606909    11.00000   -1.20000
H6B   2    0.386950    0.076719    0.631045    11.00000   -1.20000
AFIX   0
C7    1    0.654164   -0.094697    0.451131    11.00000    0.03902    0.05111 =
         0.03912   -0.00443   -0.00091    0.00301
AFIX  23
H7A   2    0.661814   -0.101035    0.393139    11.00000   -1.20000
H7B   2    0.730518   -0.150282    0.473773    11.00000   -1.20000
AFIX   0
C8    1    0.509297   -0.151785    0.475724    11.00000    0.04206    0.03517 =
         0.02814    0.00133   -0.00742    0.00143
C9    1    0.380659   -0.059456    0.491860    11.00000    0.03898    0.03112 =
         0.03197    0.00253    0.00052   -0.00101
AFIX  13
H9    2    0.335354   -0.091928    0.541487    11.00000   -1.20000
AFIX   0
C10   1    0.635979   -0.023547    0.752765    11.00000    0.12850    0.12623 =
         0.04118    0.00212   -0.00920   -0.04106
AFIX  23
H10A  2    0.568718   -0.001286    0.795770    11.00000   -1.20000
H10B  2    0.730275   -0.044755    0.776165    11.00000   -1.20000
AFIX   0
C11   1    0.580554   -0.137378    0.706592    11.00000    0.08229    0.07899 =
         0.04729    0.01137    0.00527    0.02207
AFIX  23
H11A  2    0.640707   -0.215452    0.715978    11.00000   -1.20000
H11B  2    0.480891   -0.157802    0.722249    11.00000   -1.20000
AFIX   0
C12   1    0.263478   -0.078320    0.424683    11.00000    0.03294    0.03328 =
         0.04220    0.00502   -0.00085   -0.00302
AFIX  13
H12   2    0.239531   -0.173404    0.421957    11.00000   -1.20000
AFIX   0
C13   1    0.309920   -0.034288    0.341602    11.00000    0.03292    0.03588 =
         0.03645    0.00168   -0.00648   -0.00487
C14   1    0.392661   -0.118496    0.294284    11.00000    0.04699    0.04468 =
         0.04197   -0.00075   -0.00288    0.00355
AFIX  43
H14   2    0.416868   -0.202783    0.313328    11.00000   -1.20000
AFIX   0
C15   1    0.440210   -0.079245    0.218771    11.00000    0.05816    0.06916 =
         0.04034   -0.00446    0.00358    0.00098
AFIX  43
H15   2    0.496498   -0.136880    0.187826    11.00000   -1.20000
AFIX   0
C16   1    0.404392    0.044360    0.189655    11.00000    0.05997    0.08015 =
         0.03930    0.01390    0.00239   -0.01020
AFIX  43
H16   2    0.436165    0.070939    0.139063    11.00000   -1.20000
AFIX   0
C17   1    0.321219    0.128448    0.235889    11.00000    0.06008    0.05037 =
         0.05179    0.01820   -0.00769   -0.00631
AFIX  43
H17   2    0.296816    0.212326    0.216271    11.00000   -1.20000
AFIX   0
C18   1    0.273123    0.090287    0.311263    11.00000    0.04726    0.03947 =
         0.04450    0.00458   -0.00432   -0.00061
AFIX  43
H18   2    0.216082    0.148100    0.341666    11.00000   -1.20000
AFIX   0
H4    2    0.078239   -0.061260    0.473895    11.00000    0.08492
HKLF 4
REM  lijian02 in P212121 #19
REM R1 =  0.0386 for   1560 Fo > 4sig(Fo)  and  0.0440 for all   1734 data
REM    203 parameters refined using      0 restraints
END
WGHT      0.0446      0.4415
REM Highest difference peak  0.203,  deepest hole -0.169,  1-sigma level  0.032
Q1    1   0.4992 -0.0838  0.6412  11.00000  0.05    0.20
Q2    1   0.6711 -0.1255  0.6986  11.00000  0.05    0.19
Q3    1   0.5557 -0.2395  0.7122  11.00000  0.05    0.14
Q4    1   0.4444 -0.0950  0.4767  11.00000  0.05    0.13
Q5    1   0.5589  0.1083  0.7093  11.00000  0.05    0.12
;
