# Supplementary material for: 7,7-[Ethane-1,2-diylbis(oxy)]-2-[hydroxy(phenyl)methyl]bicyclo[3.3.1]nonan-3-one
Source: Acta Crystallogr Sect E Struct Rep Online. 2014 May 17;70(Pt 6):o665. doi: 10.1107/S1600536814009040 (PMC4051080; doi:10.1107/S1600536814009040)
Supplement: Supplementary file 2 [file e-70-0o665-Isup2.hkl]

#
# h,k,l, Fc-squared, Fo-squared, sigma(Fo-squared) and status flag
#
data_I
_shelx_title ' lijian02 in P212121 No. 19'
_shelx_refln_list_code          4
_shelx_F_calc_maximum      172.35
_exptl_crystal_F_000       648.00
_reflns_d_resolution_high  0.8110
 
loop_
 _symmetry_equiv_pos_as_xyz
 'x, y, z'
 '-x+1/2, -y, z+1/2'
 'x+1/2, -y+1/2, -z'
 '-x, y+1/2, -z+1/2'
 
_cell_length_a     9.1465
_cell_length_b    10.0346
_cell_length_c    16.6469
_cell_angle_alpha  90.000
_cell_angle_beta   90.000
_cell_angle_gamma  90.000
 
_shelx_F_squared_multiplier     1.000
 
loop_
 _refln_index_h
 _refln_index_k
 _refln_index_l
 _refln_F_squared_calc
 _refln_F_squared_meas
 _refln_F_squared_sigma
 _refln_observed_status
   2   0   0      438.70      451.84     11.74 o
   4   0   0      778.07      829.40      6.52 o
   6   0   0       27.78       27.56      1.89 o
   8   0   0       65.63       57.10      6.14 o
  10   0   0        6.69        6.92      3.66 o
   2   1   0      158.19      128.27      2.50 o
   3   1   0       69.86       72.44      1.28 o
   4   1   0        4.35        1.92      0.37 o
   5   1   0       96.14      118.49      1.56 o
   6   1   0        0.42        0.28      0.51 o
   7   1   0      104.59      111.77      3.29 o
   8   1   0        0.87        2.94      1.69 o
   9   1   0        0.13        2.05      4.71 o
  10   1   0       12.00       11.61      3.27 o
  11   1   0        7.50        5.97      2.93 o
   0   2   0    29705.31    26935.46    324.91 o
   1   2   0       20.13       14.51      0.95 o
   2   2   0     3932.97     3800.59     24.04 o
   3   2   0        2.28        0.87      0.44 o
   4   2   0     3320.12     3558.73     20.45 o
   5   2   0      330.15      359.64      3.24 o
   6   2   0      199.39      163.76      2.24 o
   7   2   0       59.38       66.35      2.28 o
   8   2   0        0.15        0.56      1.28 o
   9   2   0       25.83       34.31      3.11 o
  10   2   0        1.71        1.68      2.82 o
  11   2   0        1.57        1.25      3.60 o
   1   3   0        4.17        6.77      0.94 o
   2   3   0       12.62       12.98      0.86 o
   3   3   0      979.36      961.50      7.04 o
   4   3   0      635.46      591.75      5.79 o
   5   3   0        4.61       12.78      1.12 o
   6   3   0        6.28        2.12      0.59 o
   7   3   0        0.41        0.44      1.48 o
   8   3   0       30.58       31.20      2.22 o
   9   3   0       19.09       18.35      2.02 o
  10   3   0        7.74       10.92      2.56 o
   0   4   0     4405.54     4598.40     62.35 o
   1   4   0       53.50       40.63      2.49 o
   2   4   0      163.40      158.27      3.01 o
   3   4   0       38.85       41.00      1.64 o
   4   4   0       38.51       38.07      1.34 o
   5   4   0        7.76        8.35      0.78 o
   6   4   0      202.55      213.09      3.72 o
   7   4   0       30.70       38.61      1.91 o
   8   4   0       37.69       40.26      2.11 o
   9   4   0       12.39       11.97      1.87 o
  10   4   0       14.88       19.93      3.03 o
   1   5   0        7.46        5.41      1.36 o
   2   5   0      569.22      603.87     10.23 o
   3   5   0       41.39       51.28      2.19 o
   4   5   0      351.32      375.40      5.82 o
   5   5   0      526.82      508.76      5.38 o
   6   5   0       95.07       95.28      2.67 o
   7   5   0        5.28        2.71      1.20 o
   8   5   0        0.01       -1.11      1.29 o
   9   5   0        0.03       -0.11      2.04 o
  10   5   0        1.03        4.14      2.36 o
   0   6   0     2685.48     2938.71     45.99 o
   1   6   0      418.53      434.70     16.22 o
   2   6   0       13.51        3.61      1.96 o
   3   6   0        7.69        9.06      1.93 o
   4   6   0       20.82       21.37      1.97 o
   5   6   0       78.28       88.04      2.33 o
   6   6   0      134.07      127.60      3.50 o
   7   6   0       14.82        9.33      1.52 o
   8   6   0        0.18        0.70      1.27 o
   9   6   0       70.96       69.58      4.19 o
   1   7   0       16.08       13.59      5.40 o
   2   7   0      239.31      230.77      7.00 o
   3   7   0       63.33       59.11      4.38 o
   4   7   0       69.73       74.55      3.68 o
   5   7   0      354.69      359.43      7.08 o
   6   7   0       44.44       36.70      2.26 o
   7   7   0       47.82       49.36      2.38 o
   8   7   0        0.13        1.65      1.38 o
   9   7   0        0.05       -1.62      1.65 o
   0   8   0       15.24       19.96      3.91 o
   1   8   0       50.93       41.59      6.15 o
   2   8   0      282.07      296.37      8.58 o
   3   8   0      149.16      139.51      5.55 o
   4   8   0       17.67       20.44      2.44 o
   5   8   0      228.14      209.91      6.31 o
   6   8   0       40.58       33.65      2.62 o
   7   8   0        4.05        2.83      1.47 o
   8   8   0        0.27        1.05      1.42 o
   1   9   0       15.92       12.46      2.78 o
   2   9   0       11.40       11.74      2.99 o
   3   9   0       34.72       34.25      3.04 o
   4   9   0       10.04       10.72      2.28 o
   5   9   0        1.26        3.38      2.25 o
   6   9   0       12.36        7.54      2.02 o
   7   9   0        7.90        7.20      2.02 o
   0  10   0        0.67       -4.63      4.14 o
   1  10   0       76.69       70.53      5.01 o
   2  10   0        2.03        2.97      2.22 o
   3  10   0       65.92       68.10      4.12 o
   4  10   0       21.94       23.85      4.33 o
   5  10   0        6.89        8.45      2.35 o
   6  10   0       18.19       17.76      2.41 o
   1  11   0       14.26       19.86      2.76 o
   2  11   0       17.81       20.50      2.90 o
   3  11   0        1.32        2.64      1.97 o
   4  11   0        2.64        5.31      3.21 o
   5  11   0      103.58      109.06      5.52 o
   0  12   0        0.29        0.26      2.46 o
   1  12   0        1.34       -2.01      2.13 o
   2  12   0        2.15        8.40      2.71 o
   2   0   1     3828.03     3647.01     15.47 o
   3   0   1        0.33        3.56      0.35 o
   4   0   1       50.41       42.88      0.76 o
   5   0   1      615.87      639.57      5.12 o
   6   0   1      100.47      110.25      2.61 o
   7   0   1      141.03      150.45      2.97 o
   8   0   1       43.83       40.31      3.81 o
   9   0   1        0.20       -1.49      2.34 o
  10   0   1        4.16        6.12      2.79 o
  11   0   1        8.65       11.34      5.49 o
   1   1   1     9889.38     9231.89     45.91 o
   2   1   1    12783.98    11969.55     56.24 o
   3   1   1     2215.70     2191.97      7.15 o
   4   1   1       33.96       35.79      0.55 o
   5   1   1      360.45      380.65      2.36 o
   6   1   1      193.35      175.36      1.56 o
   7   1   1      162.94      156.19      2.31 o
   8   1   1      358.73      343.31      5.06 o
   9   1   1        5.69        7.43      2.03 o
  10   1   1       17.61       22.30      2.54 o
  11   1   1        1.99        1.31      1.96 o
   0   2   1       44.32       52.71      2.98 o
   1   2   1     1070.90     1064.27      5.44 o
   2   2   1     1142.31     1117.87      5.20 o
   3   2   1      834.53      844.86      3.72 o
   4   2   1       50.37       57.97      1.07 o
   5   2   1       72.01       67.32      0.85 o
   6   2   1       75.83       80.04      1.10 o
   7   2   1      202.44      222.87      3.49 o
   8   2   1       57.13       55.82      1.96 o
   9   2   1        3.25        0.71      1.55 o
  10   2   1        3.42        7.50      1.86 o
  11   2   1        7.70        6.46      2.27 o
   0   3   1      553.96      571.04      6.61 o
   1   3   1     1864.39     1793.63     10.05 o
   2   3   1      539.67      527.41      3.78 o
   3   3   1      749.53      707.87      3.56 o
   4   3   1     1068.22     1048.59      5.58 o
   5   3   1      369.79      345.37      2.64 o
   6   3   1       47.65       43.38      0.89 o
   7   3   1       51.74       48.59      1.61 o
   8   3   1       54.86       58.07      2.13 o
   9   3   1        6.37        3.73      1.59 o
  10   3   1        3.05        4.42      1.71 o
   0   4   1      951.20      910.15     10.01 o
   1   4   1     1618.44     1686.29      8.91 o
   2   4   1       13.71       16.11      0.78 o
   3   4   1      394.41      386.62      3.87 o
   4   4   1       31.32       35.15      0.92 o
   5   4   1       18.32       20.90      0.65 o
   6   4   1      109.89       96.70      1.54 o
   7   4   1       51.26       49.12      1.42 o
   8   4   1       29.29       29.58      1.41 o
   9   4   1       10.85       10.03      1.50 o
  10   4   1        7.12       13.34      1.80 o
   0   5   1       55.13       61.38      3.33 o
   1   5   1     3068.73     3270.41     21.32 o
   2   5   1      732.82      723.98      6.49 o
   3   5   1      410.19      386.49      4.23 o
   4   5   1        1.63        1.93      0.75 o
   5   5   1       23.11       23.57      0.89 o
   6   5   1        3.67        4.51      1.05 o
   7   5   1      111.81      114.28      2.15 o
   8   5   1       43.25       37.58      1.73 o
   9   5   1        3.63        3.53      1.30 o
  10   5   1       12.05       14.59      2.39 o
   0   6   1      190.04      224.62      6.34 o
   1   6   1      961.91     1024.49     10.78 o
   2   6   1      182.20      192.46      3.77 o
   3   6   1       14.22       15.72      1.47 o
   4   6   1      104.32      103.47      2.45 o
   5   6   1       39.88       42.52      1.25 o
   6   6   1        0.22        0.46      0.89 o
   7   6   1       22.29       25.49      1.26 o
   8   6   1       31.17       24.66      1.30 o
   9   6   1        4.01        4.26      1.33 o
   0   7   1        3.05        3.87      1.94 o
   1   7   1       20.96       20.80      1.93 o
   2   7   1       54.03       55.14      2.75 o
   3   7   1     1240.60     1226.99     11.76 o
   4   7   1        1.47        2.81      1.57 o
   5   7   1      148.82      142.07      2.80 o
   6   7   1       32.23       31.70      1.53 o
   7   7   1       74.06       74.19      2.06 o
   8   7   1        5.06        3.85      0.98 o
   9   7   1        1.02        0.48      1.21 o
   0   8   1        1.30        1.60      2.46 o
   1   8   1      184.60      179.98      4.70 o
   2   8   1      113.98      108.34      3.37 o
   3   8   1      219.01      185.24      4.40 o
   4   8   1       32.95       33.13      2.07 o
   5   8   1       14.24       16.94      1.71 o
   6   8   1       42.24       43.78      2.04 o
   7   8   1       11.32       10.05      1.15 o
   8   8   1        0.12        4.02      1.17 o
   0   9   1       12.16       18.31      5.67 o
   1   9   1       88.38       77.92      3.06 o
   2   9   1       21.65       21.66      2.67 o
   3   9   1       11.74       10.86      1.64 o
   4   9   1        4.93        4.12      1.36 o
   5   9   1       59.66       65.12      2.82 o
   6   9   1       12.22       13.30      1.49 o
   7   9   1       32.14       35.56      1.89 o
   0  10   1       12.54       12.80      2.49 o
   1  10   1       12.92       17.09      2.23 o
   2  10   1        3.83        3.87      1.58 o
   3  10   1       47.47       41.93      2.41 o
   4  10   1       18.30       23.24      2.05 o
   5  10   1        2.84        1.70      1.55 o
   6  10   1       79.27       93.19      3.01 o
   0  11   1        2.38        3.99      2.07 o
   1  11   1       10.08       11.23      1.76 o
   2  11   1       30.14       32.80      2.13 o
   3  11   1       22.47       23.45      2.07 o
   4  11   1       16.17       18.63      2.07 o
   5  11   1        3.94        5.40      1.90 o
   0  12   1        2.45        3.36      2.32 o
   1  12   1       29.82       41.57      2.45 o
   2  12   1        3.39        7.38      1.60 o
   1   0   2     8312.58     7859.36     55.72 o
   2   0   2      785.16      780.05      4.79 o
   3   0   2      237.58      269.92      1.98 o
   4   0   2     1270.40     1290.16      7.40 o
   5   0   2       20.05       16.71      0.84 o
   6   0   2      225.58      237.18      3.83 o
   7   0   2      484.98      441.58      5.47 o
   8   0   2      193.28      207.31      7.50 o
   9   0   2        0.51       -2.02      4.48 o
  10   0   2        9.77        5.51      3.07 o
  11   0   2        4.76        4.53      3.78 o
   1   1   2      535.49      515.16      4.63 o
   2   1   2     3255.24     3233.61     11.25 o
   3   1   2     1285.29     1359.23      5.11 o
   4   1   2      229.05      205.12      1.51 o
   5   1   2      493.03      513.02      3.33 o
   6   1   2      274.61      283.59      2.31 o
   7   1   2      277.57      259.62      2.92 o
   8   1   2       12.09       13.52      1.52 o
   9   1   2       64.91       60.16      2.89 o
  10   1   2        5.95        7.53      4.20 o
  11   1   2        0.43       -1.65      2.13 o
   0   2   2       86.71      111.99      2.23 o
   1   2   2     3580.92     3439.61     13.45 o
   2   2   2     2497.73     2522.36      9.15 o
   3   2   2     1365.62     1288.53      6.49 o
   4   2   2     1462.45     1471.03      5.94 o
   5   2   2      287.76      298.44      2.03 o
   6   2   2       92.42      104.05      1.14 o
   7   2   2      316.40      282.49      3.90 o
   8   2   2       11.25       12.98      1.07 o
   9   2   2       37.37       39.69      1.92 o
  10   2   2       17.83       16.47      2.11 o
  11   2   2        4.14        3.21      2.10 o
   0   3   2      123.73      146.67      2.60 o
   1   3   2      926.75      873.24      4.77 o
   2   3   2      121.36      127.89      1.33 o
   3   3   2     1122.61     1189.08      5.57 o
   4   3   2      464.26      533.99      3.20 o
   5   3   2       98.20      112.81      1.37 o
   6   3   2       72.93       68.16      1.45 o
   7   3   2        9.59        6.55      1.05 o
   8   3   2       96.55       88.56      1.94 o
   9   3   2       90.53       83.66      2.64 o
  10   3   2       14.50       15.47      1.90 o
   0   4   2      439.06      449.66      6.56 o
   1   4   2       28.50       29.01      1.09 o
   2   4   2       24.43       29.55      0.92 o
   3   4   2       51.80       58.42      1.17 o
   4   4   2      126.24      131.95      1.67 o
   5   4   2       82.19       76.58      1.40 o
   6   4   2       37.60       38.07      1.10 o
   7   4   2      238.55      226.00      2.95 o
   8   4   2       27.77       29.93      1.40 o
   9   4   2       39.48       39.03      1.89 o
  10   4   2       11.37        9.08      1.81 o
   0   5   2      345.73      374.62      9.12 o
   1   5   2      592.99      603.85      5.65 o
   2   5   2      242.85      241.33      3.41 o
   3   5   2       76.09       92.12      1.97 o
   4   5   2      170.55      164.32      2.41 o
   5   5   2       96.78       94.88      1.79 o
   6   5   2       21.21       21.61      1.17 o
   7   5   2       21.21       21.23      1.21 o
   8   5   2       33.39       30.86      1.40 o
   9   5   2       16.52       14.45      1.37 o
  10   5   2       54.80       61.89      2.99 o
   0   6   2       62.53       64.30      3.87 o
   1   6   2       44.18       52.90      1.79 o
   2   6   2      145.63      156.45      2.96 o
   3   6   2      110.30      106.56      2.94 o
   4   6   2      261.97      242.69      3.69 o
   5   6   2      666.30      635.41      5.42 o
   6   6   2       19.73       25.80      1.30 o
   7   6   2       69.26       60.05      2.00 o
   8   6   2        4.81        6.87      1.09 o
   9   6   2        1.30        2.79      1.19 o
   0   7   2      186.42      196.44      5.20 o
   1   7   2       21.40       27.77      1.89 o
   2   7   2      309.42      308.01      6.82 o
   3   7   2       22.17       27.91      2.05 o
   4   7   2       33.33       28.23      2.03 o
   5   7   2       21.56       17.67      1.38 o
   6   7   2       46.78       45.19      1.63 o
   7   7   2       49.54       42.53      1.68 o
   8   7   2        0.20        1.17      1.06 o
   9   7   2        3.28        2.85      1.24 o
   0   8   2       20.25       24.72      2.60 o
   1   8   2      120.42      127.27      3.86 o
   2   8   2      160.20      173.24      4.20 o
   3   8   2      466.07      483.06      8.08 o
   4   8   2      155.91      149.24      4.03 o
   5   8   2       71.94       71.47      2.77 o
   6   8   2       49.30       51.60      2.01 o
   7   8   2        6.81       10.97      1.17 o
   8   8   2        2.40        0.73      1.17 o
   0   9   2        1.70       -0.43      2.02 o
   1   9   2        3.47        3.98      1.40 o
   2   9   2       93.86       84.97      2.87 o
   3   9   2        6.03        4.16      1.50 o
   4   9   2       67.73       64.75      2.95 o
   5   9   2        0.78        0.57      1.43 o
   6   9   2       16.45       19.84      1.56 o
   7   9   2        6.17        6.02      1.34 o
   0  10   2       28.95       25.72      2.76 o
   1  10   2       90.66       88.24      3.10 o
   2  10   2       26.00       24.77      1.98 o
   3  10   2        1.75        0.38      1.57 o
   4  10   2       30.92       44.18      2.53 o
   5  10   2        2.75        3.18      1.52 o
   6  10   2       16.15       16.09      1.56 o
   0  11   2        2.72        1.51      2.35 o
   1  11   2       26.89       31.78      2.28 o
   2  11   2       27.01       36.56      2.60 o
   3  11   2       14.09       16.12      1.92 o
   4  11   2        2.84        1.34      1.50 o
   5  11   2        6.54        8.21      1.74 o
   0  12   2       23.47       20.98      2.96 o
   1  12   2        2.73        2.48      1.56 o
   2  12   2        0.92        0.41      1.83 o
   1   0   3      318.49      311.31      2.57 o
   2   0   3     1399.76     1366.10      8.10 o
   3   0   3       36.97       41.40      1.18 o
   4   0   3     2052.76     2309.92     10.35 o
   5   0   3      491.43      479.73      3.45 o
   6   0   3      211.21      205.34      3.84 o
   7   0   3       91.14       86.56      2.94 o
   8   0   3       41.23       29.84      2.31 o
   9   0   3       15.20       20.02      3.41 o
  10   0   3        9.01        9.85      3.22 o
  11   0   3        2.65        5.67      3.26 o
   0   1   3      121.62      116.77      1.86 o
   1   1   3      333.20      300.31      2.46 o
   2   1   3     7667.70     7569.95     22.79 o
   3   1   3      399.15      359.12      3.12 o
   4   1   3      837.10      779.09      5.28 o
   5   1   3       71.78       71.98      1.11 o
   6   1   3      425.25      426.29      3.04 o
   7   1   3       30.43       29.80      1.01 o
   8   1   3      367.90      362.32      5.38 o
   9   1   3       12.12       12.60      2.17 o
  10   1   3        5.38        9.12      2.27 o
  11   1   3        1.51        1.87      2.06 o
   0   2   3     2923.07     2732.56     21.37 o
   1   2   3     1239.83     1169.32      7.69 o
   2   2   3     1703.04     1843.05      6.98 o
   3   2   3      421.02      447.73      2.44 o
   4   2   3     1449.30     1526.59      6.65 o
   5   2   3      535.68      519.94      3.51 o
   6   2   3      150.87      154.93      1.94 o
   7   2   3       10.58       11.04      0.67 o
   8   2   3       65.82       58.25      1.62 o
   9   2   3       23.68       30.56      1.94 o
  10   2   3        3.16        7.28      1.82 o
  11   2   3        2.45        4.71      2.22 o
   0   3   3      340.70      399.52      6.88 o
   1   3   3      270.68      273.71      2.42 o
   2   3   3      808.95      774.84      3.61 o
   3   3   3       32.74       27.15      0.76 o
   4   3   3      161.17      170.31      1.51 o
   5   3   3      252.61      277.20      2.55 o
   6   3   3      205.81      198.39      2.37 o
   7   3   3       33.00       36.40      1.33 o
   8   3   3      100.34       75.85      1.97 o
   9   3   3        6.83        6.36      1.23 o
  10   3   3       37.48       44.99      2.88 o
   0   4   3      578.74      651.32      9.17 o
   1   4   3       60.84       74.53      1.56 o
   2   4   3      600.46      621.06      4.90 o
   3   4   3      153.82      174.17      1.71 o
   4   4   3       69.10       82.63      1.43 o
   5   4   3      152.49      145.80      1.90 o
   6   4   3       43.95       40.59      1.07 o
   7   4   3       39.81       42.88      1.46 o
   8   4   3       89.62       81.58      2.26 o
   9   4   3       38.78       41.62      2.16 o
  10   4   3       34.24       35.05      2.36 o
   0   5   3      227.02      193.76      4.35 o
   1   5   3      141.05      143.70      2.27 o
   2   5   3      257.30      261.55      2.99 o
   3   5   3        7.30        9.61      0.76 o
   4   5   3      133.09      140.22      1.97 o
   5   5   3       30.46       29.29      0.96 o
   6   5   3       34.22       32.92      1.43 o
   7   5   3       37.12       33.80      1.35 o
   8   5   3       88.79       87.79      2.25 o
   9   5   3       15.20       17.68      1.57 o
  10   5   3       24.20       30.58      2.55 o
   0   6   3       92.15      103.86      3.55 o
   1   6   3       64.01       66.94      1.80 o
   2   6   3      442.90      456.23      4.68 o
   3   6   3      300.89      280.23      3.70 o
   4   6   3      289.42      279.76      3.61 o
   5   6   3       88.59       74.56      1.96 o
   6   6   3      175.91      174.44      2.73 o
   7   6   3      125.99      125.26      2.52 o
   8   6   3       31.65       35.13      1.65 o
   9   6   3       12.66       10.66      1.55 o
   0   7   3       13.13       13.27      2.16 o
   1   7   3       34.00       33.73      1.53 o
   2   7   3      217.06      228.48      3.95 o
   3   7   3      312.79      322.57      4.69 o
   4   7   3      148.34      148.97      3.14 o
   5   7   3      329.15      339.92      4.68 o
   6   7   3      108.34       84.74      2.15 o
   7   7   3       10.94       10.77      1.16 o
   8   7   3       21.25       31.38      1.57 o
   9   7   3        3.37        4.13      1.42 o
   0   8   3       78.88       83.12      3.86 o
   1   8   3       14.41       12.46      1.52 o
   2   8   3      220.21      194.76      3.92 o
   3   8   3      165.75      165.31      3.62 o
   4   8   3      125.45      119.53      3.02 o
   5   8   3       12.03       11.97      1.75 o
   6   8   3       27.83       26.17      1.56 o
   7   8   3       27.60       26.56      1.65 o
   8   8   3        2.34        2.30      1.31 o
   0   9   3       48.79       50.69      3.27 o
   1   9   3      242.89      227.34      4.50 o
   2   9   3      192.43      198.59      4.22 o
   3   9   3        3.70        6.11      1.38 o
   4   9   3        3.11        1.80      1.46 o
   5   9   3        9.06       11.12      1.64 o
   6   9   3        1.80        3.38      1.24 o
   7   9   3       59.38       62.27      2.54 o
   0  10   3       14.05       11.08      4.09 o
   1  10   3       89.42       82.77      2.98 o
   2  10   3        6.81        6.16      1.44 o
   3  10   3       20.26       20.46      1.81 o
   4  10   3       49.53       42.89      2.71 o
   5  10   3        2.29        3.91      1.62 o
   6  10   3       51.20       60.25      2.38 o
   0  11   3       57.07       56.12      3.99 o
   1  11   3        1.00        2.46      1.43 o
   2  11   3        1.33        1.37      1.44 o
   3  11   3       11.46       13.85      1.95 o
   4  11   3        1.45        3.60      2.11 o
   0  12   3        0.62        0.91      2.43 o
   1  12   3       13.16       13.33      1.89 o
   2  12   3       11.73       12.18      2.21 o
   0   0   4    11792.42    10922.19     66.92 o
   1   0   4      494.40      518.75      5.41 o
   2   0   4      410.41      395.54      2.80 o
   3   0   4      401.12      381.47      4.42 o
   4   0   4       83.60       92.21      1.32 o
   5   0   4       41.57       28.64      0.79 o
   6   0   4      295.94      305.86      2.95 o
   7   0   4      353.85      367.26      4.51 o
   8   0   4        7.18        3.12      1.55 o
   9   0   4       34.06       35.07      3.83 o
  10   0   4        0.50        4.36      3.86 o
  11   0   4        0.83        2.67      3.05 o
   0   1   4     5847.89     5818.97     32.18 o
   1   1   4      329.70      342.82      3.44 o
   2   1   4      512.88      512.62      2.50 o
   3   1   4     2604.34     2617.02     11.66 o
   4   1   4     1640.07     1649.35      6.28 o
   5   1   4      257.91      254.42      3.29 o
   6   1   4       44.57       41.15      0.87 o
   7   1   4      231.91      241.88      3.14 o
   8   1   4       17.72       18.07      1.63 o
   9   1   4       24.42       19.01      2.07 o
  10   1   4       50.06       60.58      3.60 o
  11   1   4        4.25        5.46      2.14 o
   0   2   4       15.19       16.68      0.96 o
   1   2   4      206.18      198.61      1.88 o
   2   2   4      650.66      644.96      2.85 o
   3   2   4     1039.98     1035.12      4.12 o
   4   2   4      700.91      739.93      3.86 o
   5   2   4       72.74       70.60      1.14 o
   6   2   4      188.81      178.13      2.85 o
   7   2   4      325.73      314.31      3.00 o
   8   2   4        6.84        7.74      1.16 o
   9   2   4       75.10       67.75      2.68 o
  10   2   4       18.34       19.47      2.25 o
   0   3   4        0.50       -0.01      0.83 o
   1   3   4      326.24      318.59      3.27 o
   2   3   4      163.92      174.44      1.98 o
   3   3   4      306.76      307.03      2.13 o
   4   3   4      476.81      520.34      3.15 o
   5   3   4      154.24      163.95      1.80 o
   6   3   4       23.41       21.06      0.73 o
   7   3   4      143.21      132.35      2.01 o
   8   3   4       52.28       49.93      1.80 o
   9   3   4       61.51       69.31      2.40 o
  10   3   4        5.39       10.84      2.05 o
   0   4   4        7.00        8.76      1.31 o
   1   4   4     1169.64     1256.32      7.48 o
   2   4   4       86.05      108.70      1.81 o
   3   4   4     1274.90     1261.92      6.95 o
   4   4   4       39.01       44.22      1.04 o
   5   4   4       70.18       75.80      1.43 o
   6   4   4       49.72       50.62      1.21 o
   7   4   4       77.68       75.03      1.76 o
   8   4   4       31.10       34.49      1.77 o
   9   4   4       62.03       57.98      2.06 o
  10   4   4        4.33        4.26      1.69 o
   0   5   4       81.46       92.30      3.05 o
   1   5   4      199.59      215.55      2.77 o
   2   5   4       29.02       29.18      1.08 o
   3   5   4      357.81      369.65      3.19 o
   4   5   4       21.62       23.29      1.11 o
   5   5   4       30.46       31.82      1.06 o
   6   5   4       47.67       56.58      1.56 o
   7   5   4        9.85       11.64      1.03 o
   8   5   4       41.11       41.98      1.83 o
   9   5   4       53.04       49.21      2.19 o
  10   5   4        7.52       12.95      1.80 o
   0   6   4       16.46       23.71      2.10 o
   1   6   4      143.39      143.84      2.47 o
   2   6   4        5.09        3.27      0.78 o
   3   6   4      215.88      210.24      3.21 o
   4   6   4       67.71       67.50      1.64 o
   5   6   4      585.12      566.72      5.06 o
   6   6   4       33.73       34.14      1.44 o
   7   6   4        1.78        1.41      0.89 o
   8   6   4        3.46        4.79      1.23 o
   9   6   4        3.83        3.26      1.34 o
   0   7   4       70.70       71.37      3.29 o
   1   7   4       73.90       81.87      2.09 o
   2   7   4      180.27      182.91      3.07 o
   3   7   4      224.46      219.25      3.83 o
   4   7   4      127.93      121.13      2.59 o
   5   7   4      150.27      133.76      2.64 o
   6   7   4        1.56        0.33      1.05 o
   7   7   4       20.64       12.54      1.38 o
   8   7   4        3.73        4.01      1.45 o
   9   7   4        5.20        4.89      1.59 o
   0   8   4        3.37        9.22      2.00 o
   1   8   4      235.35      226.06      4.22 o
   2   8   4       46.46       55.51      2.28 o
   3   8   4       79.09       78.52      2.57 o
   4   8   4       23.63       22.94      2.01 o
   5   8   4      209.64      197.65      3.97 o
   6   8   4       11.76       13.65      1.38 o
   7   8   4       35.72       39.53      2.13 o
   8   8   4       15.82       22.39      1.91 o
   0   9   4       28.48       33.10      2.89 o
   1   9   4       55.27       45.90      2.22 o
   2   9   4       89.23       84.78      2.86 o
   3   9   4       86.34       71.05      2.62 o
   4   9   4       40.40       41.55      2.71 o
   5   9   4       14.84       12.81      1.50 o
   6   9   4        0.30        2.39      1.23 o
   7   9   4       46.03       39.40      2.51 o
   0  10   4       58.97       48.96      3.58 o
   1  10   4       15.63       17.52      1.84 o
   2  10   4       62.15       62.78      2.65 o
   3  10   4        0.98        1.84      1.58 o
   4  10   4       25.75       25.20      2.29 o
   5  10   4       41.39       38.40      2.37 o
   6  10   4       14.96       15.51      1.57 o
   0  11   4        2.69        1.59      3.33 o
   1  11   4       27.06       24.79      2.01 o
   2  11   4        7.67        6.18      1.71 o
   3  11   4       14.55       12.22      2.02 o
   4  11   4       22.05       26.46      2.49 o
   0  12   4        3.27        2.53      2.19 o
   1  12   4        8.32       12.32      1.82 o
   1   0   5     2151.21     2152.29     10.14 o
   2   0   5        7.41       11.20      0.49 o
   3   0   5      762.64      756.27      4.43 o
   4   0   5       68.50       81.66      1.48 o
   5   0   5      126.66      124.12      2.20 o
   6   0   5      200.86      221.97      2.90 o
   7   0   5        1.96        4.27      1.29 o
   8   0   5      134.21      136.93      4.45 o
   9   0   5       14.03        4.11      2.49 o
  10   0   5       20.45       31.84      3.95 o
   0   1   5      988.10     1003.66      8.62 o
   1   1   5       21.59       27.60      0.75 o
   2   1   5     3598.58     3538.89     11.51 o
   3   1   5     1000.49     1000.89      4.65 o
   4   1   5       76.18       75.37      0.97 o
   5   1   5      157.48      165.21      1.59 o
   6   1   5       93.84       96.82      1.34 o
   7   1   5       35.35       32.43      1.29 o
   8   1   5       75.54       65.02      2.22 o
   9   1   5        3.07        1.09      1.61 o
  10   1   5       35.83       34.29      2.96 o
   0   2   5      644.24      727.51      6.16 o
   1   2   5      913.65      892.17      4.30 o
   2   2   5       38.30       44.88      0.67 o
   3   2   5      818.13      917.10      5.21 o
   4   2   5       41.88       56.88      0.78 o
   5   2   5      838.30      818.16      5.23 o
   6   2   5      221.51      212.58      3.95 o
   7   2   5       62.59       54.44      1.15 o
   8   2   5      145.37      150.07      3.03 o
   9   2   5       20.04       20.61      3.79 o
  10   2   5       12.13       10.92      2.01 o
   0   3   5     1016.48     1019.61      9.10 o
   1   3   5      226.71      214.69      2.37 o
   2   3   5      373.73      384.45      2.84 o
   3   3   5       73.30       69.86      1.02 o
   4   3   5      694.40      685.05      3.95 o
   5   3   5      283.11      264.34      2.30 o
   6   3   5       35.50       36.34      0.97 o
   7   3   5       61.16       55.88      1.31 o
   8   3   5       27.55       23.71      1.44 o
   9   3   5       15.01       14.32      1.39 o
  10   3   5       27.60       21.62      2.32 o
   0   4   5      636.19      639.35     12.37 o
   1   4   5     1059.60     1108.45      8.83 o
   2   4   5       55.57       70.87      1.34 o
   3   4   5      888.36      904.63      5.17 o
   4   4   5       31.04       27.60      0.83 o
   5   4   5      340.43      342.81      2.97 o
   6   4   5      166.09      157.78      2.29 o
   7   4   5       45.39       43.99      1.38 o
   8   4   5      116.94      122.27      2.89 o
   9   4   5       13.28       16.32      1.52 o
  10   4   5       35.25       44.33      2.94 o
   0   5   5       88.64       87.18      3.34 o
   1   5   5      168.88      181.55      2.62 o
   2   5   5       35.89       39.78      1.24 o
   3   5   5       99.17      117.75      1.94 o
   4   5   5      130.91      129.36      1.88 o
   5   5   5       75.15       64.44      1.42 o
   6   5   5        1.45        3.41      0.83 o
   7   5   5       16.08       16.38      1.17 o
   8   5   5       38.43       40.72      1.92 o
   9   5   5       14.44       12.76      1.51 o
   0   6   5      133.80      139.13      4.14 o
   1   6   5      270.87      261.12      3.01 o
   2   6   5       16.57       18.34      1.00 o
   3   6   5      122.59      126.67      2.31 o
   4   6   5       68.30       61.53      1.71 o
   5   6   5       44.74       46.53      1.36 o
   6   6   5       61.35       59.82      1.72 o
   7   6   5       27.02       31.54      1.52 o
   8   6   5       32.46       32.62      1.99 o
   9   6   5       17.51       18.29      1.82 o
   0   7   5      119.68      115.33      3.04 o
   1   7   5      111.77      113.23      2.74 o
   2   7   5       16.65       12.80      1.55 o
   3   7   5      329.12      309.52      4.17 o
   4   7   5       49.06       43.28      2.03 o
   5   7   5      109.81      115.82      2.46 o
   6   7   5       90.92       94.47      2.64 o
   7   7   5        4.09        3.17      1.17 o
   8   7   5        2.03        3.57      1.70 o
   0   8   5      202.50      193.01      5.60 o
   1   8   5       23.85       18.93      1.65 o
   2   8   5      106.48      103.89      2.90 o
   3   8   5       69.84       73.87      3.26 o
   4   8   5       33.96       31.60      1.88 o
   5   8   5       63.41       66.56      2.56 o
   6   8   5       13.10        9.67      1.39 o
   7   8   5        5.43        8.59      1.60 o
   8   8   5       39.04       41.60      2.57 o
   0   9   5      447.73      441.03      9.04 o
   1   9   5       72.59       65.37      2.62 o
   2   9   5       24.46       24.67      1.84 o
   3   9   5      101.15       89.92      2.92 o
   4   9   5        5.26        5.09      1.32 o
   5   9   5       61.74       57.00      2.57 o
   6   9   5       29.60       29.63      1.80 o
   7   9   5       26.59       26.73      2.22 o
   0  10   5      290.29      263.96      7.34 o
   1  10   5       47.52       42.25      2.46 o
   2  10   5        5.74        6.53      1.46 o
   3  10   5        9.99        9.88      1.77 o
   4  10   5       33.93       38.54      3.63 o
   5  10   5       41.06       44.19      2.55 o
   6  10   5       11.88       14.88      2.20 o
   0  11   5       10.29        6.45      2.26 o
   1  11   5        3.98        4.26      1.50 o
   2  11   5        3.26        3.16      1.69 o
   3  11   5        4.45        4.31      1.78 o
   4  11   5        4.36        6.07      1.74 o
   0  12   5        5.39        6.34      4.03 o
   0   0   6      250.40      276.24      3.39 o
   1   0   6        3.59        4.18      0.46 o
   2   0   6      813.32      810.99      4.97 o
   3   0   6      439.75      427.42      3.27 o
   4   0   6       17.80       23.92      0.79 o
   5   0   6       83.79       80.80      1.86 o
   6   0   6       19.94       29.24      0.96 o
   7   0   6      213.26      190.55      3.36 o
   8   0   6       11.93       10.79      1.82 o
   9   0   6      110.16      108.39      6.17 o
  10   0   6       97.09      115.00      9.39 o
   0   1   6     2582.56     2584.61     12.60 o
   1   1   6     1060.51     1120.17      4.94 o
   2   1   6      213.52      228.25      1.59 o
   3   1   6      154.79      158.77      1.84 o
   4   1   6      260.03      238.16      2.08 o
   5   1   6       35.64       33.20      0.87 o
   6   1   6        2.84        3.18      0.37 o
   7   1   6      221.59      229.80      2.99 o
   8   1   6      141.25      158.44      3.31 o
   9   1   6       74.50       87.98      3.55 o
  10   1   6        0.47        1.53      1.76 o
   0   2   6       76.27       62.08      1.57 o
   1   2   6       39.60       46.90      0.95 o
   2   2   6      147.81      168.91      1.50 o
   3   2   6      314.28      344.71      2.19 o
   4   2   6      240.66      247.51      1.98 o
   5   2   6       97.05      104.86      1.56 o
   6   2   6       37.14       38.97      1.14 o
   7   2   6       54.81       52.94      1.71 o
   8   2   6      150.68      139.43      2.97 o
   9   2   6       80.05       78.16      2.65 o
  10   2   6       33.49       39.16      2.81 o
   0   3   6       43.15       46.79      1.47 o
   1   3   6      343.12      370.84      3.19 o
   2   3   6      177.11      192.76      2.02 o
   3   3   6      846.52      785.40      4.85 o
   4   3   6      575.22      574.08      3.43 o
   5   3   6      225.86      223.96      2.50 o
   6   3   6      125.86      122.94      1.94 o
   7   3   6       42.21       36.16      1.36 o
   8   3   6      101.90       89.87      2.52 o
   9   3   6        3.60        3.89      1.31 o
  10   3   6        6.65        8.38      1.92 o
   0   4   6      105.91      110.55      6.33 o
   1   4   6       34.32       34.74      1.20 o
   2   4   6      180.62      175.35      2.24 o
   3   4   6       74.46       74.26      1.76 o
   4   4   6      130.82      115.60      1.57 o
   5   4   6        8.21        5.13      0.62 o
   6   4   6       67.56       57.38      1.42 o
   7   4   6      103.56       91.03      2.03 o
   8   4   6       41.63       45.00      2.10 o
   9   4   6       33.78       34.35      2.46 o
  10   4   6        1.49        3.13      1.83 o
   0   5   6       93.54       89.58      2.24 o
   1   5   6       13.39       15.67      1.02 o
   2   5   6       94.72       92.84      2.08 o
   3   5   6      103.11       80.35      1.67 o
   4   5   6      168.28      170.15      2.33 o
   5   5   6        0.36        0.43      0.65 o
   6   5   6       23.91       27.74      1.35 o
   7   5   6       25.71       24.92      1.31 o
   8   5   6       26.58       27.87      1.89 o
   9   5   6        2.84        6.56      1.42 o
   0   6   6       63.98       58.67      1.95 o
   1   6   6       89.85       87.33      2.62 o
   2   6   6       36.48       31.77      1.32 o
   3   6   6      341.70      320.97      3.86 o
   4   6   6      159.05      151.19      2.22 o
   5   6   6       72.64       82.07      1.70 o
   6   6   6       16.15       18.54      1.41 o
   7   6   6        3.36        3.00      1.20 o
   8   6   6        1.07        4.52      1.54 o
   9   6   6       11.42       11.74      1.72 o
   0   7   6      238.74      226.04      3.82 o
   1   7   6      209.81      206.06      3.13 o
   2   7   6      162.62      163.11      2.69 o
   3   7   6      181.96      187.05      3.69 o
   4   7   6       35.21       38.64      1.97 o
   5   7   6       24.59       26.08      1.30 o
   6   7   6       20.39       13.68      1.32 o
   7   7   6       16.42       18.68      1.59 o
   8   7   6       38.96       39.43      2.45 o
   0   8   6       62.41       52.39      3.15 o
   1   8   6      119.93      122.68      3.22 o
   2   8   6      196.07      183.22      3.72 o
   3   8   6       74.49       76.95      2.79 o
   4   8   6      137.90      129.48      3.61 o
   5   8   6       42.70       43.33      2.18 o
   6   8   6       14.23       10.41      2.08 o
   7   8   6        3.65        2.33      1.44 o
   0   9   6       19.34       20.09      3.09 o
   1   9   6       44.77       41.31      2.21 o
   2   9   6       64.36       58.36      2.84 o
   3   9   6       72.34       79.19      3.01 o
   4   9   6       64.11       66.79      2.85 o
   5   9   6       21.66       19.35      1.86 o
   6   9   6       72.45       79.89      3.40 o
   7   9   6        4.47        3.57      2.08 o
   0  10   6       45.67       45.67      3.47 o
   1  10   6       13.24       16.81      1.77 o
   2  10   6       51.54       43.40      2.36 o
   3  10   6       25.97       25.36      2.26 o
   4  10   6        2.87        8.73      2.02 o
   5  10   6        2.97        4.35      1.72 o
   0  11   6       10.27       10.72      2.46 o
   1  11   6        1.85       -1.74      1.58 o
   2  11   6        9.15       12.66      1.99 o
   3  11   6        1.63        4.70      1.89 o
   1   0   7     5119.88     5247.07     24.30 o
   2   0   7     2071.44     2121.19     11.22 o
   3   0   7      257.22      289.80      3.82 o
   4   0   7       10.39        7.32      0.58 o
   5   0   7       69.49       61.62      1.52 o
   6   0   7       12.41        6.11      1.10 o
   7   0   7        2.51        2.93      1.08 o
   8   0   7       32.48       41.29      2.64 o
   9   0   7       33.65       35.33      3.79 o
  10   0   7        6.42        8.69      3.01 o
   0   1   7       80.78       75.65      2.04 o
   1   1   7      979.92     1063.08      4.90 o
   2   1   7     1021.56     1039.93      4.40 o
   3   1   7       91.06       87.08      1.42 o
   4   1   7      215.45      211.39      1.89 o
   5   1   7      141.34      135.79      1.67 o
   6   1   7       75.60       83.07      1.59 o
   7   1   7        7.41        9.98      1.01 o
   8   1   7       47.70       47.34      2.26 o
   9   1   7       27.10       22.81      2.48 o
  10   1   7        4.13        6.15      2.45 o
   0   2   7      144.56      138.15      2.84 o
   1   2   7      796.56      797.71      4.19 o
   2   2   7      489.61      496.92      3.36 o
   3   2   7      632.14      620.49      3.82 o
   4   2   7      340.64      331.42      2.70 o
   5   2   7       83.17       80.00      1.67 o
   6   2   7      158.32      143.78      2.15 o
   7   2   7      146.17      146.85      2.70 o
   8   2   7       13.11       10.34      1.58 o
   9   2   7        2.56        3.65      1.37 o
  10   2   7        3.10        7.08      1.89 o
   0   3   7       74.88       72.06      2.09 o
   1   3   7     1021.19     1093.78      7.59 o
   2   3   7       54.68       45.52      0.89 o
   3   3   7      132.30      155.42      1.62 o
   4   3   7        7.85        8.30      0.49 o
   5   3   7      158.54      157.14      1.95 o
   6   3   7      113.01      110.78      2.13 o
   7   3   7        2.17        1.69      1.04 o
   8   3   7        5.95        3.60      1.14 o
   9   3   7       61.86       60.75      2.48 o
  10   3   7        4.71        3.21      1.74 o
   0   4   7       20.86       23.94      2.67 o
   1   4   7       66.23       61.63      1.44 o
   2   4   7        7.26        6.85      0.75 o
   3   4   7       62.17       67.38      1.39 o
   4   4   7       46.52       53.18      1.12 o
   5   4   7       69.75       65.86      1.24 o
   6   4   7       16.88       16.61      0.95 o
   7   4   7       71.45       64.04      2.04 o
   8   4   7        1.91        1.89      1.40 o
   9   4   7        1.31        1.14      1.21 o
   0   5   7      253.47      263.61      6.80 o
   1   5   7        1.16        1.56      0.74 o
   2   5   7       25.54       32.53      1.31 o
   3   5   7      351.65      348.40      3.68 o
   4   5   7       13.35       16.99      0.86 o
   5   5   7       22.04       19.20      0.98 o
   6   5   7       11.39       11.30      0.92 o
   7   5   7       11.33        9.98      1.30 o
   8   5   7        1.41        2.73      1.42 o
   9   5   7       30.19       22.47      1.79 o
   0   6   7      160.36      149.74      4.66 o
   1   6   7      122.53      112.70      2.29 o
   2   6   7       74.64       75.96      2.06 o
   3   6   7       85.44       86.78      2.08 o
   4   6   7       28.55       27.79      1.38 o
   5   6   7       44.55       41.50      1.39 o
   6   6   7       16.98       12.83      1.33 o
   7   6   7        5.80        7.61      1.59 o
   8   6   7       15.00       13.91      1.90 o
   9   6   7       23.07       26.74      1.98 o
   0   7   7        0.02        0.31      0.68 o
   1   7   7      171.47      175.13      3.22 o
   2   7   7      121.53      118.50      2.86 o
   3   7   7       32.73       27.77      1.71 o
   4   7   7       14.71       14.55      1.20 o
   5   7   7      214.05      204.07      4.10 o
   6   7   7        3.03        3.47      1.78 o
   7   7   7       34.23       30.05      2.40 o
   8   7   7        1.64       -1.35      1.73 o
   0   8   7       13.44        9.54      2.47 o
   1   8   7       88.46       81.76      2.42 o
   2   8   7       31.62       30.06      1.77 o
   3   8   7      146.62      154.07      3.53 o
   4   8   7      231.20      229.88      3.98 o
   5   8   7       12.55       12.47      1.53 o
   6   8   7       45.85       50.10      3.21 o
   7   8   7        2.78        4.99      1.87 o
   0   9   7        3.37        2.49      2.94 o
   1   9   7      207.77      223.26      5.80 o
   2   9   7       22.40       23.04      2.37 o
   3   9   7        5.69        5.24      1.89 o
   4   9   7       45.93       43.92      2.84 o
   5   9   7        1.90       -0.10      1.51 o
   6   9   7       17.24       20.59      2.57 o
   0  10   7       16.53       18.25      3.34 o
   1  10   7       35.56       35.15      2.78 o
   2  10   7       71.03       69.64      3.69 o
   3  10   7       34.93       33.75      2.78 o
   4  10   7        5.48        5.95      1.74 o
   5  10   7       15.89       19.18      2.53 o
   0  11   7       14.97        8.63      2.79 o
   1  11   7       11.44       10.33      2.21 o
   2  11   7        1.05        4.85      2.08 o
   3  11   7       49.40       54.97      3.56 o
   0   0   8      271.32      291.32      4.43 o
   1   0   8      167.32      185.14      2.22 o
   2   0   8     1669.10     1836.06     11.95 o
   3   0   8        0.65        1.61      0.41 o
   4   0   8       51.48       48.05      1.27 o
   5   0   8        5.37        3.19      0.75 o
   6   0   8       45.73       39.58      1.70 o
   7   0   8       65.57       66.35      3.34 o
   8   0   8       34.13       27.58      2.38 o
   9   0   8        0.05       -0.76      2.70 o
  10   0   8       50.82       74.09      5.57 o
   0   1   8     3906.78     4098.86     19.68 o
   1   1   8      348.28      332.04      3.02 o
   2   1   8      177.56      175.73      1.70 o
   3   1   8      416.15      421.36      3.08 o
   4   1   8       71.18       78.95      1.13 o
   5   1   8       50.13       43.79      1.03 o
   6   1   8      237.74      239.93      2.97 o
   7   1   8      159.99      157.32      2.48 o
   8   1   8       54.78       71.09      2.45 o
   9   1   8       10.11       12.17      1.91 o
  10   1   8        3.56        5.20      2.06 o
   0   2   8      225.13      193.69      2.72 o
   1   2   8       27.22       24.98      0.79 o
   2   2   8      199.49      229.20      2.66 o
   3   2   8       80.65       91.20      1.41 o
   4   2   8      124.22      115.99      1.58 o
   5   2   8        5.09        8.60      0.79 o
   6   2   8       26.02       27.74      1.37 o
   7   2   8        0.40       -0.75      1.18 o
   8   2   8       26.66       25.85      1.70 o
   9   2   8       26.69       34.03      2.04 o
  10   2   8       22.66       23.78      2.44 o
   0   3   8        6.21        3.69      1.11 o
   1   3   8      489.78      509.16      3.55 o
   2   3   8      404.40      416.74      3.07 o
   3   3   8      208.75      188.48      2.18 o
   4   3   8      131.89      141.87      1.39 o
   5   3   8      142.38      131.98      1.74 o
   6   3   8      105.09       90.97      2.21 o
   7   3   8       16.34       23.09      1.55 o
   8   3   8        0.94        1.93      1.19 o
   9   3   8        8.02       11.09      1.48 o
  10   3   8        8.94        9.50      1.97 o
   0   4   8       38.90       47.42      2.17 o
   1   4   8      347.45      367.67      3.29 o
   2   4   8      373.42      384.75      3.26 o
   3   4   8      194.17      190.75      1.89 o
   4   4   8       34.22       38.86      0.93 o
   5   4   8        7.42        7.31      0.63 o
   6   4   8       25.23       22.05      1.48 o
   7   4   8       14.63       14.49      1.35 o
   8   4   8        8.88        3.97      1.39 o
   9   4   8       21.89       23.58      2.06 o
   0   5   8       94.81       96.47      3.11 o
   1   5   8      161.12      157.38      2.36 o
   2   5   8      431.68      428.92      4.35 o
   3   5   8      216.26      226.28      2.86 o
   4   5   8       20.51       23.74      1.06 o
   5   5   8      132.78      129.05      2.03 o
   6   5   8       87.69       74.42      2.55 o
   7   5   8       18.82       25.38      1.94 o
   8   5   8        1.66        3.44      1.49 o
   9   5   8        7.71        9.82      1.54 o
   0   6   8        0.11       -1.41      1.65 o
   1   6   8       93.73       90.78      2.00 o
   2   6   8      795.46      765.38      6.45 o
   3   6   8      148.68      156.99      2.78 o
   4   6   8      163.43      153.77      2.56 o
   5   6   8      108.24      104.58      2.23 o
   6   6   8        7.36        8.19      1.88 o
   7   6   8       19.99       24.00      1.86 o
   8   6   8       14.48       12.54      2.17 o
   0   7   8      130.18      119.51      7.51 o
   1   7   8       22.35       15.77      1.09 o
   2   7   8      371.49      345.73      4.58 o
   3   7   8       48.68       50.63      1.89 o
   4   7   8      249.89      244.35      3.72 o
   5   7   8       98.02       93.10      2.50 o
   6   7   8       29.77       31.15      1.90 o
   7   7   8       14.58       20.49      2.17 o
   8   7   8       28.28       34.96      2.22 o
   0   8   8        1.20        3.63      1.88 o
   1   8   8       30.15       22.95      1.97 o
   2   8   8       94.67       94.90      3.44 o
   3   8   8       75.43       80.87      3.17 o
   4   8   8      159.98      158.24      3.18 o
   5   8   8        8.38       10.26      1.40 o
   6   8   8       11.18       15.22      1.62 o
   7   8   8       22.09       21.98      2.39 o
   0   9   8       49.16       44.57      4.09 o
   1   9   8       17.79       13.55      2.01 o
   2   9   8       36.14       38.73      2.78 o
   3   9   8        4.48        1.89      1.64 o
   4   9   8       40.35       42.21      2.88 o
   5   9   8       29.02       27.27      2.63 o
   6   9   8        7.37        5.18      1.88 o
   0  10   8       23.34       26.55      3.56 o
   1  10   8        0.93        1.20      1.79 o
   2  10   8       40.98       51.97      3.32 o
   3  10   8        8.08       11.23      2.18 o
   4  10   8       23.38       28.12      2.73 o
   0  11   8       18.67       21.78      3.58 o
   1  11   8       31.95       36.85      3.06 o
   2  11   8       14.40       15.13      2.43 o
   1   0   9      281.79      309.26      3.35 o
   2   0   9       63.60       48.16      2.03 o
   3   0   9      105.69      105.64      2.91 o
   4   0   9       77.90       61.59      1.84 o
   5   0   9      983.30     1015.47      9.51 o
   6   0   9       80.08       79.80      2.78 o
   7   0   9      156.10      157.04      3.90 o
   8   0   9       25.88       28.12      2.42 o
   9   0   9       23.53       38.29      4.22 o
  10   0   9       43.63       51.77      4.91 o
   0   1   9      128.22      119.61      2.24 o
   1   1   9      689.78      697.33      4.56 o
   2   1   9      264.73      279.64      3.05 o
   3   1   9       16.50       17.05      0.77 o
   4   1   9       35.11       42.98      0.99 o
   5   1   9      655.89      651.30      5.04 o
   6   1   9       28.31       28.46      1.37 o
   7   1   9       66.33       61.02      1.93 o
   8   1   9       17.88       20.86      1.74 o
   9   1   9       54.15       55.99      3.68 o
  10   1   9        6.94       10.82      2.38 o
   0   2   9      748.85      783.40      6.23 o
   1   2   9      701.55      683.40      4.30 o
   2   2   9       81.84       75.93      1.49 o
   3   2   9      330.65      339.16      3.07 o
   4   2   9        9.45        9.14      0.75 o
   5   2   9      570.90      555.33      5.04 o
   6   2   9      137.13      134.92      2.64 o
   7   2   9        9.17        5.82      1.21 o
   8   2   9       10.32        8.68      1.41 o
   9   2   9       27.10       30.64      2.08 o
   0   3   9      136.87      136.27      2.30 o
   1   3   9      359.03      387.05      4.01 o
   2   3   9      125.47      119.53      1.44 o
   3   3   9       91.50      103.69      1.63 o
   4   3   9       64.23       60.30      1.12 o
   5   3   9       71.88       66.31      1.45 o
   6   3   9       43.26       46.66      1.92 o
   7   3   9       35.77       38.12      1.85 o
   8   3   9       23.88       27.98      1.84 o
   9   3   9       26.20       25.49      2.10 o
   0   4   9       58.23       61.47      2.31 o
   1   4   9       57.69       69.73      1.44 o
   2   4   9       77.82       67.54      1.42 o
   3   4   9       44.88       46.52      0.99 o
   4   4   9       10.45       10.99      0.76 o
   5   4   9      179.37      176.15      2.09 o
   6   4   9       53.15       58.82      2.10 o
   7   4   9       29.39       22.44      1.91 o
   8   4   9        1.44        3.41      1.75 o
   9   4   9       30.49       35.58      2.42 o
   0   5   9      515.76      478.58      7.15 o
   1   5   9      441.15      447.24      3.97 o
   2   5   9      109.50      104.48      2.21 o
   3   5   9      122.13      119.72      1.90 o
   4   5   9      111.43      110.81      1.71 o
   5   5   9       30.79       30.57      1.13 o
   6   5   9        5.15        5.82      1.37 o
   7   5   9       37.51       42.73      2.33 o
   8   5   9       52.95       50.50      2.83 o
   9   5   9       10.53       10.55      2.32 o
   0   6   9        9.77        9.63      1.85 o
   1   6   9       20.40       18.71      0.98 o
   2   6   9        9.38        9.33      1.04 o
   3   6   9      179.35      175.91      2.73 o
   4   6   9      138.92      136.71      2.44 o
   5   6   9        5.90        4.52      0.94 o
   6   6   9       57.90       63.93      4.23 o
   7   6   9       93.63       89.59      3.01 o
   8   6   9        2.47        1.98      1.63 o
   0   7   9       95.25       91.65      4.16 o
   1   7   9       22.36       23.11      1.64 o
   2   7   9       38.07       35.19      1.88 o
   3   7   9        8.36        8.92      1.12 o
   4   7   9      125.33      123.67      2.58 o
   5   7   9       25.51       20.43      1.67 o
   6   7   9       13.43       17.31      3.07 o
   7   7   9        9.24       14.83      1.90 o
   0   8   9      161.91      163.56      5.65 o
   1   8   9       22.34       28.17      2.02 o
   2   8   9      133.60      136.22      3.36 o
   3   8   9      115.90      113.53      3.30 o
   4   8   9       20.18       22.92      1.66 o
   5   8   9       55.38       50.40      2.66 o
   6   8   9        2.48        3.72      1.75 o
   7   8   9        7.50        8.87      2.24 o
   0   9   9       24.52       22.12      3.44 o
   1   9   9        9.74       11.65      2.05 o
   2   9   9       41.96       40.75      2.60 o
   3   9   9       24.74       31.87      2.10 o
   4   9   9        2.24        4.00      1.53 o
   5   9   9        1.65        0.18      1.69 o
   0  10   9       27.68       23.82      3.65 o
   1  10   9       51.78       57.23      3.33 o
   2  10   9       55.10       64.45      3.61 o
   3  10   9        7.52       10.89      1.82 o
   4  10   9        0.85        5.87      2.02 o
   0  11   9        1.64        0.83      2.57 o
   1  11   9        6.81        4.99      2.55 o
   0   0  10      290.33      295.41      6.00 o
   1   0  10      671.12      721.44      7.23 o
   2   0  10      537.69      561.79     10.05 o
   3   0  10     1060.61     1069.02      9.54 o
   4   0  10       19.14       23.98      1.37 o
   5   0  10       71.28       64.23      2.87 o
   6   0  10      201.15      199.84      4.91 o
   7   0  10      112.60      117.53      3.48 o
   8   0  10       11.91        8.86      1.66 o
   9   0  10        0.57       -1.55      2.43 o
   0   1  10      328.89      341.57      3.80 o
   1   1  10      100.95      105.99      1.71 o
   2   1  10       38.93       40.56      1.23 o
   3   1  10      233.50      229.92      2.55 o
   4   1  10       72.55       70.60      1.53 o
   5   1  10      340.46      356.58      3.50 o
   6   1  10      194.26      184.33      3.07 o
   7   1  10      127.76      131.94      2.72 o
   8   1  10       12.51       13.28      1.47 o
   9   1  10       24.83       26.17      2.33 o
   0   2  10       47.89       48.75      1.43 o
   1   2  10      130.31      128.00      1.68 o
   2   2  10      276.35      273.65      2.63 o
   3   2  10      268.70      258.89      2.58 o
   4   2  10       14.02       11.40      0.87 o
   5   2  10       86.64       91.90      2.07 o
   6   2  10       53.50       55.01      2.08 o
   7   2  10       46.47       48.44      1.91 o
   8   2  10       12.91       19.09      1.51 o
   9   2  10       11.84       11.41      1.74 o
   0   3  10        5.99        4.48      0.68 o
   1   3  10      221.03      204.31      2.48 o
   2   3  10      204.78      200.91      2.55 o
   3   3  10       41.30       38.52      1.10 o
   4   3  10       92.77       84.33      1.81 o
   5   3  10       98.21       90.17      1.92 o
   6   3  10      258.59      244.52      4.06 o
   7   3  10       38.44       29.46      1.78 o
   8   3  10       32.60       36.73      2.56 o
   9   3  10        5.74        5.09      1.56 o
   0   4  10      487.52      466.85      7.33 o
   1   4  10      205.55      215.85      3.25 o
   2   4  10       11.72       10.76      0.93 o
   3   4  10      100.28       99.91      1.66 o
   4   4  10       88.04       87.70      1.94 o
   5   4  10       35.96       41.80      1.51 o
   6   4  10       13.81       13.23      1.45 o
   7   4  10        9.55        6.17      1.93 o
   8   4  10       17.51       15.62      2.08 o
   9   4  10       26.67       34.85      2.45 o
   0   5  10      114.59      106.88      3.26 o
   1   5  10      204.67      202.29      3.09 o
   2   5  10       64.57       67.48      1.83 o
   3   5  10       83.62       76.45      1.89 o
   4   5  10       45.04       42.35      1.30 o
   5   5  10      155.83      158.88      3.32 o
   6   5  10      101.66       93.29      2.60 o
   7   5  10       14.97       13.42      1.80 o
   8   5  10       28.23       30.10      2.50 o
   0   6  10      428.12      411.83      6.34 o
   1   6  10       93.96       94.03      2.31 o
   2   6  10      105.87      105.64      2.08 o
   3   6  10       95.79       99.14      1.97 o
   4   6  10       71.87       70.53      1.68 o
   5   6  10       17.45       18.50      1.48 o
   6   6  10        4.59        5.86      1.49 o
   7   6  10       19.61       19.41      1.97 o
   8   6  10        6.80        3.76      2.79 o
   0   7  10      201.26      191.56      5.02 o
   1   7  10      107.28      114.44      2.81 o
   2   7  10      144.55      150.08      3.18 o
   3   7  10        6.19        8.00      1.11 o
   4   7  10      152.43      151.18      2.85 o
   5   7  10       71.21       68.66      2.68 o
   6   7  10        4.88        4.60      2.63 o
   7   7  10       15.50       21.64      2.37 o
   0   8  10       54.57       52.30      3.07 o
   1   8  10       88.51       92.81      2.91 o
   2   8  10       36.25       39.98      2.09 o
   3   8  10       10.51       10.78      1.61 o
   4   8  10       42.84       46.23      2.02 o
   5   8  10       19.20       21.73      2.02 o
   6   8  10        3.54        5.42      2.02 o
   0   9  10      121.34      128.89      5.49 o
   1   9  10       15.10       16.65      1.88 o
   2   9  10       11.30        9.87      1.67 o
   3   9  10        2.04        1.30      1.48 o
   4   9  10        8.91       13.89      1.93 o
   5   9  10        8.75       10.88      1.84 o
   0  10  10        1.52        3.72      2.80 o
   1  10  10       12.73       13.58      3.56 o
   2  10  10        0.73        2.80      1.64 o
   3  10  10        2.57       -0.07      1.86 o
   1   0  11      106.22      112.93      3.22 o
   2   0  11     1510.00     1561.11     12.59 o
   3   0  11      168.45      177.63      2.85 o
   4   0  11       93.58       93.42      1.89 o
   5   0  11       66.80       69.02      3.24 o
   6   0  11       36.66       32.95      2.72 o
   7   0  11       56.58       64.14      2.85 o
   8   0  11       12.49        7.16      1.73 o
   9   0  11       53.87       57.26      4.76 o
   0   1  11      132.96      141.65      3.36 o
   1   1  11       40.33       39.38      1.25 o
   2   1  11      267.01      261.99      2.97 o
   3   1  11      194.21      179.99      1.90 o
   4   1  11      283.95      258.71      2.53 o
   5   1  11       27.62       24.69      1.39 o
   6   1  11      362.31      343.27      4.57 o
   7   1  11        2.83        2.42      1.17 o
   8   1  11        8.12        7.92      1.25 o
   9   1  11        5.90        7.88      1.93 o
   0   2  11        9.05       11.17      0.90 o
   1   2  11       67.24       61.55      1.18 o
   2   2  11      396.31      413.70      3.50 o
   3   2  11      158.73      155.80      2.13 o
   4   2  11       85.88       86.31      1.94 o
   5   2  11      141.68      142.94      2.61 o
   6   2  11       48.81       48.14      2.18 o
   7   2  11       24.90       27.62      1.65 o
   8   2  11        9.72        8.84      1.58 o
   9   2  11        2.38        1.39      1.66 o
   0   3  11      121.69      129.80      2.41 o
   1   3  11       26.22       23.63      0.91 o
   2   3  11       22.98       17.58      0.75 o
   3   3  11       92.99       89.16      1.77 o
   4   3  11       23.97       23.21      1.28 o
   5   3  11       20.17       23.79      1.26 o
   6   3  11       33.00       39.75      1.92 o
   7   3  11       13.99       14.82      1.70 o
   8   3  11       31.89       34.31      2.55 o
   9   3  11       12.69       13.59      1.90 o
   0   4  11        3.10        3.30      1.54 o
   1   4  11      130.02      124.26      2.61 o
   2   4  11      406.39      402.99      4.39 o
   3   4  11       92.22       89.78      2.11 o
   4   4  11      190.45      188.54      2.86 o
   5   4  11       24.75       23.64      1.49 o
   6   4  11       96.51       94.70      2.76 o
   7   4  11        1.62        1.09      1.35 o
   8   4  11        2.22       -0.84      1.47 o
   0   5  11      131.37      115.12      3.65 o
   1   5  11      108.21      115.03      2.45 o
   2   5  11      114.03      110.90      1.98 o
   3   5  11       27.57       26.86      1.25 o
   4   5  11       34.20       30.68      1.53 o
   5   5  11       44.40       45.58      1.94 o
   6   5  11       14.52       12.65      1.61 o
   7   5  11       46.40       48.99      2.35 o
   8   5  11        9.20       13.52      2.07 o
   0   6  11      162.76      147.81      3.92 o
   1   6  11       23.11       24.39      1.38 o
   2   6  11       67.14       61.88      1.89 o
   3   6  11        9.28       10.25      1.06 o
   4   6  11      103.70      109.34      2.15 o
   5   6  11       17.75       19.84      1.66 o
   6   6  11       58.87       53.84      2.99 o
   7   6  11       14.59       15.86      1.85 o
   0   7  11      326.31      319.59      5.95 o
   1   7  11       54.28       49.43      1.83 o
   2   7  11        1.07        2.22      1.00 o
   3   7  11      124.94      118.26      2.47 o
   4   7  11       32.29       34.50      1.64 o
   5   7  11        2.38        4.68      1.94 o
   6   7  11        4.04        5.99      1.94 o
   7   7  11       19.79       22.06      2.43 o
   0   8  11        6.52        8.43      1.89 o
   1   8  11        8.24       11.63      1.46 o
   2   8  11       16.80       18.23      1.49 o
   3   8  11       17.10       18.80      1.48 o
   4   8  11       39.61       38.33      2.24 o
   5   8  11       12.43       15.17      1.96 o
   6   8  11        5.98       11.21      2.04 o
   0   9  11       35.67       31.98      2.73 o
   1   9  11        0.50        1.92      1.34 o
   2   9  11       13.16       14.54      1.82 o
   3   9  11       23.05       23.63      1.65 o
   4   9  11       17.05       16.12      1.87 o
   0  10  11        6.90        3.46      2.36 o
   1  10  11       38.76       42.02      2.55 o
   2  10  11       49.43       55.36      3.03 o
   0   0  12      858.35      882.41     12.50 o
   1   0  12       11.47       14.88      1.56 o
   2   0  12      349.00      349.59      6.08 o
   3   0  12       13.09        8.11      1.42 o
   4   0  12      263.41      270.39      4.40 o
   5   0  12       49.58       49.23      2.60 o
   6   0  12        6.29        4.98      1.64 o
   7   0  12        0.20        0.72      1.45 o
   8   0  12        2.48        2.30      2.21 o
   9   0  12        3.40        1.18      2.68 o
   0   1  12       10.38        6.79      1.20 o
   1   1  12      786.09      758.71     10.04 o
   2   1  12       28.34       25.54      1.21 o
   3   1  12      329.53      319.05      3.04 o
   4   1  12      158.72      154.61      2.39 o
   5   1  12       12.02       12.99      1.07 o
   6   1  12        1.35        2.37      1.06 o
   7   1  12       35.65       33.71      1.77 o
   8   1  12        2.02        2.17      1.24 o
   9   1  12        7.00        7.89      1.88 o
   0   2  12        9.81       10.35      1.03 o
   1   2  12      234.41      238.49      2.68 o
   2   2  12       27.52       27.43      1.16 o
   3   2  12       13.49       12.50      1.15 o
   4   2  12      124.69      117.65      2.24 o
   5   2  12       41.72       39.21      1.87 o
   6   2  12       10.80        9.99      1.07 o
   7   2  12        7.36        8.80      1.62 o
   8   2  12        0.15        2.32      2.17 o
   0   3  12      105.12       98.68      2.93 o
   1   3  12       75.60       76.94      2.10 o
   2   3  12        8.00        8.91      1.14 o
   3   3  12       89.92       83.52      2.06 o
   4   3  12       53.34       57.51      1.82 o
   5   3  12      323.06      293.73      4.50 o
   6   3  12        5.62        5.30      1.28 o
   7   3  12        9.85       10.30      1.68 o
   8   3  12        9.14       11.62      2.02 o
   0   4  12      208.06      208.20      4.94 o
   1   4  12      173.41      172.58      2.97 o
   2   4  12      125.10      125.70      2.58 o
   3   4  12      137.79      133.08      2.64 o
   4   4  12       81.20       79.87      1.98 o
   5   4  12       66.91       62.92      2.48 o
   6   4  12        8.87        7.35      1.35 o
   7   4  12        7.87        7.14      1.59 o
   8   4  12        4.29        6.75      2.39 o
   0   5  12       81.33       77.84      3.73 o
   1   5  12      177.48      176.53      3.28 o
   2   5  12        4.30        1.82      1.10 o
   3   5  12       63.87       57.73      1.71 o
   4   5  12       12.60        9.44      1.09 o
   5   5  12      100.94       86.33      2.89 o
   6   5  12        8.05       10.07      1.41 o
   7   5  12        7.37        5.32      1.57 o
   0   6  12       12.12       10.40      1.60 o
   1   6  12      251.41      252.82      3.64 o
   2   6  12       45.82       41.98      1.67 o
   3   6  12      137.83      139.67      2.70 o
   4   6  12       26.27       22.19      1.45 o
   5   6  12       33.18       37.47      2.30 o
   6   6  12       10.43       14.22      2.16 o
   7   6  12        1.99        4.92      3.10 o
   0   7  12        4.76        4.41      1.54 o
   1   7  12       40.13       39.93      1.75 o
   2   7  12       46.33       46.31      1.75 o
   3   7  12       16.63       17.24      1.28 o
   4   7  12       25.34       25.89      1.70 o
   5   7  12       44.41       49.59      2.71 o
   6   7  12       31.48       36.85      2.79 o
   0   8  12       56.45       59.77      3.00 o
   1   8  12       82.74       84.63      2.43 o
   2   8  12        1.67        2.93      1.15 o
   3   8  12       33.99       32.60      1.59 o
   4   8  12       19.96       27.16      1.96 o
   5   8  12       14.81       19.26      2.37 o
   0   9  12       62.76       72.44      3.37 o
   1   9  12        9.84       10.95      1.42 o
   2   9  12       35.81       36.33      1.94 o
   3   9  12        2.43        5.77      1.28 o
   4   9  12        7.66        8.57      1.70 o
   0  10  12        7.19        7.43      2.41 o
   1   0  13      274.50      281.55      4.34 o
   2   0  13      938.27      882.23     10.77 o
   3   0  13       24.34       20.70      1.81 o
   4   0  13       25.62       26.02      2.23 o
   5   0  13       55.53       54.14      2.22 o
   6   0  13       21.91       29.95      2.49 o
   7   0  13       18.69       20.71      2.40 o
   8   0  13        0.28       -2.87      3.02 o
   0   1  13        2.13        2.24      1.36 o
   1   1  13       90.35       91.85      2.18 o
   2   1  13      117.09      111.77      2.05 o
   3   1  13       22.02       23.36      1.13 o
   4   1  13      139.55      135.41      2.42 o
   5   1  13       10.59       11.53      1.18 o
   6   1  13       91.87       90.47      2.34 o
   7   1  13       17.59       15.79      1.60 o
   8   1  13       15.83       16.80      1.67 o
   0   2  13        1.83        2.25      1.55 o
   1   2  13       96.52       93.04      2.15 o
   2   2  13      624.46      653.20      5.11 o
   3   2  13      432.29      422.68      3.94 o
   4   2  13       42.72       38.64      1.90 o
   5   2  13       18.37       18.73      1.38 o
   6   2  13       33.83       38.12      2.00 o
   7   2  13        3.87        4.63      1.42 o
   8   2  13        5.98       11.96      2.69 o
   0   3  13      100.25      101.67      4.15 o
   1   3  13      186.60      188.54      3.27 o
   2   3  13      265.05      254.69      3.80 o
   3   3  13       56.02       54.02      1.76 o
   4   3  13       73.68       75.95      2.27 o
   5   3  13       76.49       75.46      2.63 o
   6   3  13       36.97       37.84      2.06 o
   7   3  13        6.77        5.92      1.57 o
   8   3  13        9.31       11.75      2.00 o
   0   4  13      115.83      114.40      3.34 o
   1   4  13       84.93       82.91      2.45 o
   2   4  13       55.28       62.13      2.19 o
   3   4  13      125.08      122.21      2.59 o
   4   4  13       62.16       61.19      2.22 o
   5   4  13        4.04        4.86      1.14 o
   6   4  13        1.53       -0.02      1.43 o
   7   4  13        6.43        9.49      1.74 o
   0   5  13       81.75       78.62      3.78 o
   1   5  13      276.63      278.80      4.24 o
   2   5  13      204.19      204.04      3.45 o
   3   5  13       60.16       66.30      2.06 o
   4   5  13       54.49       52.30      2.39 o
   5   5  13        8.99        9.12      1.89 o
   6   5  13        2.39        1.91      1.57 o
   7   5  13        6.12        2.45      2.27 o
   0   6  13      188.00      183.71      7.64 o
   1   6  13       21.49       24.06      1.55 o
   2   6  13       55.65       50.80      2.13 o
   3   6  13        5.99        5.32      1.19 o
   4   6  13       22.91       24.40      1.86 o
   5   6  13        3.44        3.48      1.98 o
   6   6  13       21.07       20.92      2.29 o
   0   7  13       28.38       27.97      2.26 o
   1   7  13       52.30       58.70      2.02 o
   2   7  13       27.23       21.65      1.54 o
   3   7  13        3.91        4.57      1.22 o
   4   7  13       34.37       33.90      2.39 o
   5   7  13        0.91        4.67      1.76 o
   0   8  13        1.96        4.27      1.63 o
   1   8  13        8.34       10.84      1.37 o
   2   8  13       15.97       16.79      1.39 o
   3   8  13       14.01       15.07      1.47 o
   4   8  13       33.95       40.97      2.94 o
   0   9  13        3.17        4.34      1.85 o
   1   9  13       13.07       15.75      1.63 o
   2   9  13        5.47        6.76      1.35 o
   0   0  14        1.56        2.55      1.37 o
   1   0  14      299.03      287.31      5.98 o
   2   0  14       19.27       18.09      1.80 o
   3   0  14      106.04      104.76      3.24 o
   4   0  14       11.19        8.62      1.40 o
   5   0  14        1.13        0.42      1.24 o
   6   0  14      180.98      177.15      4.42 o
   7   0  14       10.75       17.15      2.12 o
   8   0  14        0.07       -0.55      2.13 o
   0   1  14      204.52      192.03      4.03 o
   1   1  14      208.78      209.63      3.32 o
   2   1  14       20.42       14.59      1.04 o
   3   1  14      152.32      149.70      2.63 o
   4   1  14       16.05       15.81      1.24 o
   5   1  14       38.44       37.79      1.75 o
   6   1  14        3.72        4.97      1.09 o
   7   1  14        0.73        1.04      1.39 o
   8   1  14        0.20       -1.55      1.29 o
   0   2  14       28.89       26.07      2.69 o
   1   2  14      149.55      144.79      2.68 o
   2   2  14       57.22       51.08      1.57 o
   3   2  14       17.19       18.36      1.34 o
   4   2  14      318.73      298.06      4.69 o
   5   2  14        6.52        3.82      1.16 o
   6   2  14        7.85        6.98      1.28 o
   7   2  14       28.05       28.62      2.11 o
   8   2  14        6.50        6.13      1.89 o
   0   3  14       85.22       93.01      3.35 o
   1   3  14        8.20       15.37      1.36 o
   2   3  14       85.48       80.92      2.28 o
   3   3  14        8.28        6.30      1.00 o
   4   3  14       14.58       11.10      1.41 o
   5   3  14        5.81        5.99      1.39 o
   6   3  14        0.34        0.63      1.34 o
   7   3  14       33.04       34.21      2.12 o
   0   4  14       25.52       26.83      1.99 o
   1   4  14       56.74       57.16      1.81 o
   2   4  14      173.38      160.01      3.41 o
   3   4  14       17.91       18.14      1.48 o
   4   4  14      111.38       98.95      2.97 o
   5   4  14       27.26       20.63      1.61 o
   6   4  14       27.35       28.14      2.34 o
   7   4  14        8.78        9.43      2.60 o
   0   5  14        1.10        2.04      1.62 o
   1   5  14       46.89       44.32      1.96 o
   2   5  14       25.04       27.17      1.67 o
   3   5  14       19.76       20.35      1.77 o
   4   5  14        8.75        8.11      1.62 o
   5   5  14        0.39       -0.01      1.73 o
   6   5  14        0.80        4.10      2.10 o
   0   6  14      107.14      101.23      4.04 o
   1   6  14        5.55        4.73      1.19 o
   2   6  14       62.87       61.89      2.20 o
   3   6  14        2.57        4.00      1.16 o
   4   6  14        1.02        0.38      1.36 o
   5   6  14       25.86       26.79      2.19 o
   6   6  14       17.65       20.39      2.60 o
   0   7  14       17.82       16.72      2.38 o
   1   7  14       26.65       29.84      1.72 o
   2   7  14       34.08       33.78      1.95 o
   3   7  14       14.25       14.76      1.46 o
   4   7  14       53.14       53.51      2.82 o
   5   7  14        1.69        3.39      1.88 o
   0   8  14       53.56       54.42      2.97 o
   1   8  14        9.11        8.97      1.30 o
   2   8  14        1.26        3.11      1.18 o
   3   8  14       38.56       49.75      2.37 o
   0   9  14      203.62      214.62      5.66 o
   1   0  15      196.46      190.29      5.05 o
   2   0  15       15.39       15.17      1.81 o
   3   0  15       14.81       11.09      1.64 o
   4   0  15        7.80        9.24      1.63 o
   5   0  15        7.81        7.69      1.48 o
   6   0  15        2.12        3.54      1.52 o
   7   0  15       26.69       31.01      3.25 o
   0   1  15        0.02        0.58      1.65 o
   1   1  15      140.81      132.90      2.62 o
   2   1  15       18.02       14.56      1.30 o
   3   1  15       59.54       48.91      1.87 o
   4   1  15       19.52       20.76      1.43 o
   5   1  15       58.45       65.63      2.28 o
   6   1  15       45.50       43.74      2.05 o
   7   1  15        9.47        8.36      1.57 o
   0   2  15      251.47      244.89      5.86 o
   1   2  15       29.00       31.18      1.73 o
   2   2  15       44.44       42.05      1.74 o
   3   2  15      142.78      140.57      3.17 o
   4   2  15       11.93       10.96      1.24 o
   5   2  15        8.18        7.72      1.57 o
   6   2  15       46.30       52.87      2.21 o
   7   2  15       25.05       26.05      2.13 o
   0   3  15       21.80       24.15      2.06 o
   1   3  15      262.68      245.74      4.55 o
   2   3  15      111.35       98.73      2.58 o
   3   3  15       52.01       63.76      2.66 o
   4   3  15       15.54       14.42      1.55 o
   5   3  15        3.30        2.89      1.24 o
   6   3  15       14.66       10.75      1.69 o
   7   3  15       16.77       20.28      1.84 o
   0   4  15       69.28       82.57      3.07 o
   1   4  15       75.56       79.59      2.14 o
   2   4  15       13.00       13.27      1.30 o
   3   4  15       32.85       37.62      2.11 o
   4   4  15        7.35        7.35      1.61 o
   5   4  15        3.54        6.09      1.78 o
   6   4  15       42.59       44.97      3.24 o
   0   5  15        1.79        1.08      1.63 o
   1   5  15      117.27      110.04      3.74 o
   2   5  15        8.66        9.10      1.34 o
   3   5  15       74.97       83.08      2.74 o
   4   5  15       10.82       11.09      1.64 o
   5   5  15       14.63       20.18      2.33 o
   6   5  15        4.12        4.58      2.21 o
   0   6  15       27.73       24.61      2.34 o
   1   6  15        9.99        6.08      1.27 o
   2   6  15       22.94       24.21      1.60 o
   3   6  15       17.37       16.14      1.61 o
   4   6  15       16.06       19.29      1.67 o
   5   6  15        1.99       -0.01      1.58 o
   0   7  15        1.02        2.29      1.78 o
   1   7  15       29.09       24.40      1.62 o
   2   7  15        8.17        6.51      1.31 o
   3   7  15        8.29       10.35      1.72 o
   4   7  15        5.84        4.45      2.05 o
   0   8  15        2.01        3.28      2.02 o
   1   8  15        4.80        5.20      1.35 o
   2   8  15        7.32        8.68      1.44 o
   0   0  16       93.91       93.33      5.54 o
   1   0  16      175.66      180.08      6.74 o
   2   0  16       94.64       95.00      3.28 o
   3   0  16       25.51       25.39      2.12 o
   4   0  16      167.05      166.78      4.39 o
   5   0  16        2.07        3.94      1.65 o
   6   0  16      132.40      137.09      5.59 o
   7   0  16        0.00       -0.79      2.50 o
   0   1  16       11.70       13.93      1.98 o
   1   1  16       53.06       43.06      1.81 o
   2   1  16       27.60       24.92      1.56 o
   3   1  16       29.89       28.67      1.63 o
   4   1  16       40.03       40.75      1.87 o
   5   1  16        0.34        0.50      1.21 o
   6   1  16        1.87        4.76      1.53 o
   7   1  16        9.11       11.89      1.72 o
   0   2  16      202.65      207.24      6.44 o
   1   2  16       10.64        7.82      1.50 o
   2   2  16       50.56       44.37      1.85 o
   3   2  16        6.76        4.14      1.37 o
   4   2  16       22.70       22.01      1.68 o
   5   2  16        3.55        2.21      1.19 o
   6   2  16       35.03       41.63      2.46 o
   0   3  16        2.79        4.12      1.60 o
   1   3  16        5.69        5.52      1.17 o
   2   3  16       51.31       57.49      2.13 o
   3   3  16        8.10        8.79      1.57 o
   4   3  16        1.93        3.11      1.61 o
   5   3  16       40.52       40.06      2.31 o
   6   3  16       21.89       17.69      2.13 o
   0   4  16        2.05        2.72      1.64 o
   1   4  16      119.61      126.43      2.67 o
   2   4  16       87.76       86.96      2.73 o
   3   4  16       21.60       22.02      1.81 o
   4   4  16       10.23        8.19      1.70 o
   5   4  16        9.41       10.78      1.97 o
   6   4  16        1.45        2.08      2.50 o
   0   5  16        5.04        5.96      1.49 o
   1   5  16        0.13        1.04      1.07 o
   2   5  16       14.72       17.54      1.57 o
   3   5  16       35.19       39.67      2.27 o
   4   5  16        7.27        8.97      1.68 o
   5   5  16        2.41        2.56      1.80 o
   0   6  16       35.19       41.18      2.77 o
   1   6  16       46.75       43.93      1.91 o
   2   6  16       12.67       15.02      1.59 o
   3   6  16        0.68        2.13      1.63 o
   4   6  16       11.17        6.17      1.76 o
   0   7  16        0.02       -0.58      2.60 o
   1   7  16        2.87        2.70      1.74 o
   2   7  16        6.46        6.32      1.37 o
   3   7  16        0.57        1.35      1.56 o
   1   0  17       12.47       18.28      2.46 o
   2   0  17        7.35        6.34      1.87 o
   3   0  17       23.84       28.59      2.55 o
   4   0  17        4.29        1.03      1.88 o
   5   0  17       11.70       11.66      2.20 o
   6   0  17        6.33        7.14      2.76 o
   0   1  17       15.15       15.06      2.22 o
   1   1  17       16.46       19.43      1.46 o
   2   1  17      174.26      177.82      3.46 o
   3   1  17        8.68       13.41      1.38 o
   4   1  17       29.42       29.15      1.76 o
   5   1  17       25.28       31.02      2.07 o
   6   1  17       18.43       23.34      2.10 o
   0   2  17        5.33        7.97      1.97 o
   1   2  17       21.32       22.87      1.56 o
   2   2  17        2.03        0.99      1.23 o
   3   2  17        0.42       -0.49      1.29 o
   4   2  17        3.62        5.06      1.36 o
   5   2  17       22.24       21.38      1.82 o
   6   2  17        1.57        6.61      2.50 o
   0   3  17       11.66        8.02      2.35 o
   1   3  17       22.98       22.62      1.57 o
   2   3  17        2.88        1.47      1.59 o
   3   3  17       15.20       11.91      1.84 o
   4   3  17       16.00       18.29      2.02 o
   5   3  17       23.39       21.59      2.39 o
   0   4  17       23.22       24.54      2.42 o
   1   4  17       27.38       26.65      1.64 o
   2   4  17        6.15        7.88      1.69 o
   3   4  17        0.61       -0.88      1.71 o
   4   4  17        6.61        5.87      1.75 o
   5   4  17       19.99       19.23      2.51 o
   0   5  17        8.00       12.62      1.85 o
   1   5  17        0.27        2.14      1.28 o
   2   5  17       11.95       14.62      1.72 o
   3   5  17        3.07        6.21      1.64 o
   4   5  17       21.45       26.47      2.34 o
   0   6  17       12.84       14.23      2.14 o
   1   6  17        9.15       11.28      1.58 o
   2   6  17        8.51       11.13      2.20 o
   3   6  17       20.49       21.23      2.13 o
   0   0  18       40.85       40.70      9.55 o
   1   0  18        4.10        4.13      1.71 o
   2   0  18        1.48        4.93      2.02 o
   3   0  18        0.21        0.38      1.91 o
   4   0  18       47.17       43.70      3.12 o
   5   0  18       48.37       63.65      3.62 o
   0   1  18       27.95       32.57      3.36 o
   1   1  18       23.12       26.26      1.86 o
   2   1  18        0.03       -0.28      1.34 o
   3   1  18       42.66       45.60      2.05 o
   4   1  18       30.88       29.88      1.77 o
   5   1  18       18.67       24.23      1.97 o
   0   2  18       14.84       16.48      2.25 o
   1   2  18        1.23        2.67      1.46 o
   2   2  18       29.39       28.33      1.74 o
   3   2  18       50.09       42.38      2.19 o
   4   2  18       10.35        9.50      1.94 o
   5   2  18        2.79        7.21      1.83 o
   0   3  18        0.15       -0.33      2.45 o
   1   3  18       22.19       25.03      2.27 o
   2   3  18        0.91        0.03      1.30 o
   3   3  18        0.40       -0.53      1.41 o
   4   3  18       30.41       30.57      2.53 o
   0   4  18        4.40        3.79      1.86 o
   1   4  18       24.47       20.62      1.68 o
   2   4  18       25.31       25.33      2.01 o
   3   4  18       17.99       17.84      2.01 o
   4   4  18        8.56       12.09      2.04 o
   0   5  18        0.78        4.63      1.88 o
   1   5  18       18.29       21.43      1.85 o
   2   5  18        8.00        9.52      1.64 o
   1   0  19        2.29        2.41      2.01 o
   2   0  19       17.66       17.32      3.17 o
   3   0  19        0.08        5.46      2.63 o
   4   0  19        0.08        3.05      2.01 o
   0   1  19       18.05       21.79      2.51 o
   1   1  19       12.90       15.27      1.71 o
   2   1  19       31.17       25.96      1.88 o
   3   1  19       15.30       15.13      1.67 o
   4   1  19       35.06       37.08      2.03 o
   0   2  19       24.58       27.73      2.79 o
   1   2  19        2.37        5.98      1.53 o
   2   2  19        8.22        7.51      1.50 o
   3   2  19        7.52        4.49      1.56 o
   0   3  19        1.18       -2.05      2.27 o
   1   3  19       21.30       13.92      3.00 o
   2   3  19       11.22       12.69      2.10 o
   3   3  19       13.43       15.69      2.02 o
   0   4  19       45.03       49.05      3.32 o
   1   4  19        1.13       -1.46      1.46 o
   2   4  19        0.09        2.99      1.96 o
   0   0  20        3.70        4.86      2.77 o
   1   0  20       55.96       64.56      3.80 o
   2   0  20        8.02        6.35      2.00 o
   0   1  20        0.63        3.39      2.19 o
   1   1  20        3.45        3.20      1.38 o
   2   1  20        0.11        1.37      1.36 o
   0   2  20       17.87       17.63      2.64 o
   1   2  20       33.10       37.73      2.26 o
 
